# Supplementary material for: LEAFDATA: a literature-curated database for Arabidopsis leaf development
Source: Plant Methods. 2016 Feb 15;12:15. doi: 10.1186/s13007-016-0115-9 (PMC4754890; doi:10.1186/s13007-016-0115-9)
Supplement: Supplementary file 3 — 10.1186/s13007-016-0115-9 List of genes curated in LEAFDATA. [file 13007_2016_115_MOESM3_ESM.xlsx]

## Sheet: Sheet1
Number	AGI gene code	Gene symbol
1	AT1G01040	DCL1 CAF SUS1 SIN1 ASU1 EMB76 EMB60 ATDCL1
2	AT1G01060	LHY LHY1
3	AT1G01120	KCS1
4	AT1G01160	GIF2
5	AT1G01183
6	AT1G01480	ACS2 AT-ACC2
7	AT1G01510	AN
8	AT1G01580	FRO2 FRD1 ATFRO2
9	AT1G01720	ATAF1 ANAC002
10	AT1G01740
11	AT1G01900	ATSBT1.1 SBTI1.1
12	AT1G02090	FUS5 CSN7 COP15 ATCSN7
13	AT1G02205	CER1
14	AT1G02340	HFR1 RSF1 FBI1 REP1
15	AT1G02840	SR1 ATSRP34 SRP34 SR34 At-SR34
16	AT1G02930	ATGSTF6 GST1 ERD11 ATGSTF3 GSTF6 ATGST1
17	AT1G02970	WEE1 ATWEE1
18	AT1G03060	SPI
19	AT1G03090	MCCA
20	AT1G03475	LIN2 HEMF1 ATCPO-I
21	AT1G03680	ATHM1 TRX-M1 ATM1 THM1
22	AT1G04110	SDD1
23	AT1G04180	YUC9
24	AT1G04240	SHY2 IAA3
25	AT1G04250	AXR3 IAA17
26	AT1G04300
27	AT1G04400	CRY2 FHA AT-PHH1 PHH1 ATCRY2
28	AT1G04550	IAA12 BDL
29	AT1G04710	KAT1 PKT4
30	AT1G04730	CTF18
31	AT1G04820	TUA4 TOR2
32	AT1G04940	TIC20
33	AT1G04980	ATPDIL2-2 ATPDI10 PDI10 PDIL2-2
34	AT1G05010	EFE ACO4 EAT1
35	AT1G05180	AXR1
36	AT1G05420	ATOFP12 OFP12
37	AT1G05460	SDE3
38	AT1G05470	CVP2
39	AT1G05570	CALS1
40	AT1G06225	CLE3
41	AT1G06390	GSK1 ATGSK1 ATSK22 SK22 BIL2 ATSK2-3
42	AT1G06430	FTSH8
43	AT1G06590
44	AT1G06920	ATOFP4 OFP4
45	AT1G06950	ATTIC110 TIC110
46	AT1G07000	ATEXO70B2 EXO70B2
47	AT1G07370	PCNA1 ATPCNA1
48	AT1G07500
49	AT1G07510	ftsh10
50	AT1G07640	OBP2
51	AT1G07890	APX1 MEE6 CS1 ATAPX1 ATAPX01
52	AT1G08130	ATLIG1 LIG1
53	AT1G08260	EMB142 EMB2284 POL2A TIL1 EMB529 ABO4 ESD7
54	AT1G08465	YAB2
55	AT1G08560	SYP111 KN ATSYP111
56	AT1G08630	THA1
57	AT1G09090	ATRBOHB RBOHB
58	AT1G09200
59	AT1G09570	PHYA FHY2 FRE1 HY8
60	AT1G09700	HYL1 DRB1
61	AT1G09950	RAS1
62	AT1G10370	GST30 ATGSTU17 GST30B ERD9
63	AT1G10470	ARR4 MEE7 ATRR1 IBC7
64	AT1G10760	SEX1 SOP1 SOP GWD1 GWD
65	AT1G10840	TIF3H1
66	AT1G10870	AGD4
67	AT1G10960	ATFD1 FD1
68	AT1G11130	SUB SCM SRF9
69	AT1G11680	CYP51G1 EMB1738 CYP51A2 CYP51
70	AT1G11860
71	AT1G12410	CLPR2 NCLPP2 CLP2
72	AT1G12980	ESR1 DRN
73	AT1G13060	PBE1
74	AT1G13260	RAV1 EDF4
75	AT1G13280	AOC4
76	AT1G13290	DOT5 WIP6
77	AT1G13400	NUB JGL
78	AT1G13710	CYP78A5 KLU
79	AT1G13740	AFP2
80	AT1G13870	DRL1 AtKTI12
81	AT1G13950	EIF-5A ELF5A-1 ATELF5A-1 EIF5A
82	AT1G13980	GN VAN7 EMB30
83	AT1G14350	FLP AtMYB124 MYB124
84	AT1G14620	DECOY
85	AT1G14685	BPC2 BBR/BPC2 ATBPC2
86	AT1G14720	XTR2 EXGT-A2 ATXTH28 XTH28
87	AT1G14790	RDR1 ATRDRP1
88	AT1G14920	GAI RGA2
89	AT1G15340	MBD10
90	AT1G15360	SHN1 WIN1
91	AT1G15550	GA4 ATGA3OX1 GA3OX1
92	AT1G15570	CYCA2;3
93	AT1G15580	IAA5 ATAUX2-27 AUX2-27
94	AT1G15690	AVP1 ATAVP3 AVP-3 AtVHP1;1
95	AT1G15750	WSIP1 TPL
96	AT1G15820	LHCB6 CP24
97	AT1G16540	SIR3 LOS5 ABA3 ATABA3 ACI2
98	AT1G16720	HCF173
99	AT1G16970	KU70 ATKU70
100	AT1G17020	SRG1 ATSRG1
101	AT1G17060	CYP72C1 SOB7
102	AT1G17110	UBP15
103	AT1G17420	LOX3
104	AT1G17840	WBC11 ABCG11 DSO COF1 ATWBC11
105	AT1G17930
106	AT1G17980	PAPS1
107	AT1G18140	LAC1 ATLAC1
108	AT1G18370	HIK ATNACK1 NACK1
109	AT1G18400	BEE1
110	AT1G18450	ATARP4 ARP4
111	AT1G18620
112	AT1G19050	ARR7
113	AT1G19180	JAZ1 TIFY10A
114	AT1G19220	ARF19 IAA22 ARF11
115	AT1G19230
116	AT1G19270	DA1
117	AT1G19350	BES1 BZR2
118	AT1G19800	TGD1
119	AT1G19850	MP ARF5 IAA24
120	AT1G19890	ATMGH3 MGH3
121	AT1G20050	HYD1
122	AT1G20190	ATEXPA11 EXP11 ATEXP11 ATHEXP ALPHA 1.14 EXPA11
123	AT1G20330	SMT2 CVP1 FRL1
124	AT1G20375
125	AT1G20440	COR47 RD17 AtCOR47
126	AT1G20610	CYCB2;3
127	AT1G20620	CAT3 SEN2 ATCAT3
128	AT1G20630	CAT1
129	AT1G20670
130	AT1G20850	XCP2
131	AT1G20860	PHT1;8
132	AT1G20930	CDKB2;2
133	AT1G21250	WAK1 PRO25
134	AT1G21700	ATSWI3C CHB4 SWI3C
135	AT1G21970	LEC1 EMB 212 EMB212 NF-YB9
136	AT1G22270
137	AT1G22690
138	AT1G22710	SUC2 SUT1 ATSUC2
139	AT1G22770	GI FB
140	AT1G23080	PIN7 ATPIN7
141	AT1G23380	KNAT6 KNAT6L KNAT6S
142	AT1G24260	SEP3 AGL9
143	AT1G24590	DRNL DRN-LIKE SOB2 ESR2
144	AT1G25425	CLE43
145	AT1G25540	PFT1
146	AT1G25560	TEM1 EDF1
147	AT1G25580	SOG1 ANAC008
148	AT1G26310	CAL CAL1 AGL10
149	AT1G26600	CLE9
150	AT1G26670	VTI12 ATVTI12 VTI1B
151	AT1G26770	ATEXPA10 AT-EXP10 ATEXP10 ATHEXP ALPHA 1.1 EXP10 EXPA10
152	AT1G27320	AHK3 HK3
153	AT1G27340
154	AT1G27360	SPL11
155	AT1G27370	SPL10
156	AT1G27440	GUT2 IRX10 ATGUT1
157	AT1G27730	STZ ZAT10
158	AT1G28130	GH3.17
159	AT1G28300	LEC2
160	AT1G28520	VOZ1 ATVOZ1
161	AT1G29510	SAUR68
162	AT1G29900	CARB
163	AT1G29920	CAB2 AB165 LHCB1.1
164	AT1G29930	CAB1 AB140 CAB140 LHCB1.3
165	AT1G30040	ATGA2OX2 GA2OX2
166	AT1G30135	JAZ8 TIFY5A
167	AT1G30210	TCP24 ATTCP24
168	AT1G30330	ARF6
169	AT1G30360	ERD4
170	AT1G30380	PSAK
171	AT1G30490	PHV ATHB9
172	AT1G30570	HERK2
173	AT1G30950	UFO
174	AT1G31770	ABCG14
175	AT1G31800	CYP97A3 LUT5
176	AT1G31880	NLM9 BRX
177	AT1G32240	KAN2
178	AT1G32310
179	AT1G32640	ATMYC2 RD22BP1 JAI1 JIN1 MYC2 ZBF1
180	AT1G32770	ANAC012 SND1 NST3 NAC012
181	AT1G32940	ATSBT3.5 SBT3.5
182	AT1G32990	PRPL11
183	AT1G33140	PGY2
184	AT1G33240	AT-GTL1 AT-GTL2 GTL1
185	AT1G34245	EPF2
186	AT1G34410	ARF21
187	AT1G35160	GRF4 14-3-3PHI GF14 PHI
188	AT1G35560
189	AT1G35720	ANNAT1 OXY5 ATOXY5
190	AT1G43850	SEU
191	AT1G44110	CYCA1;1
192	AT1G44575	NPQ4 PSBS
193	AT1G45249	ABF2 AREB1 ATAREB1
194	AT1G47056	VFB1
195	AT1G47870	E2FC ATE2F2 ATE2FC
196	AT1G48000	MYB112 AtMYB112
197	AT1G48030	mtLPD1
198	AT1G48050	KU80 ATKU80
199	AT1G48130	ATPER1 PER1
200	AT1G48240	ATNPSN12 NPSN12
201	AT1G48380	RHL1 HYP7
202	AT1G48410	AGO1
203	AT1G48500	JAZ4 TIFY6A
204	AT1G48910	YUC10
205	AT1G48920	ATNUC-L1 PARL1 NUC-L1
206	AT1G49005	CLE11
207	AT1G49620	KRP7 ICN6 ICK5
208	AT1G49720	ABF1
209	AT1G50010	TUA2
210	AT1G50030	TOR
211	AT1G50280
212	AT1G50900	GDC1
213	AT1G50990
214	AT1G51340
215	AT1G51640	ATEXO70G2 EXO70G2
216	AT1G51680	4CL1 4CL.1 AT4CL1
217	AT1G51950	IAA18
218	AT1G52150	ATHB-15 ATHB15 CNA ICU4
219	AT1G52340	ABA2 SIS4 GIN1 SDR1 ISI4 SRE1 ATABA2 ATSDR1
220	AT1G52400	BGL1 BGLU18 ATBG1
221	AT1G52770
222	AT1G52800
223	AT1G52827	CDT1 ATCDT1
224	AT1G52830	IAA6 SHY1
225	AT1G52890	ANAC019 NAC019
226	AT1G53090	SPA4
227	AT1G53160	SPL4
228	AT1G53230	TCP3
229	AT1G53240	mMDH1
230	AT1G53700	WAG1 PK3AT
231	AT1G53730	SRF6
232	AT1G54090	ATEXO70D2 EXO70D2
233	AT1G54370	NHX5 ATNHX5
234	AT1G54440
235	AT1G54490	AIN1 EIN5 XRN4 ATXRN4
236	AT1G54510	NEK1
237	AT1G54760	AGL85
238	AT1G55180	PLDEPSILON PLDALPHA4
239	AT1G55250	HUB2
240	AT1G55580	LAS SCL18
241	AT1G55610	BRL1
242	AT1G56010	NAC1 anac021
243	AT1G56200	emb1303
244	AT1G56260
245	AT1G56650	PAP1 MYB75 SIAA1 ATMYB75
246	AT1G58100
247	AT1G58440	XF1 SQE1
248	AT1G59750	ARF1
249	AT1G59760
250	AT1G60880	AGL56
251	AT1G62340	ALE1 ALE
252	AT1G62360	STM BUM1 SHL WAM1 BUM WAM
253	AT1G62380	ACO2 ATACO2
254	AT1G62430	ATCDS1 CDS1
255	AT1G62500
256	AT1G62750	ATSCO1 ATSCO1/CPEF-G SCO1
257	AT1G62830	LDL1 SWP1 ATSWP1 ATLSD1 LSD1
258	AT1G62990	KNAT7 IXR11
259	AT1G63130
260	AT1G63500
261	AT1G63590
262	AT1G63700	EMB71 YDA MAPKKK4
263	AT1G63910	AtMYB103 MYB103
264	AT1G63940	MDAR6
265	AT1G63970	ISPF MECPS
266	AT1G64060	ATRBOH F ATRBOHF RBOHAP108 RBOHF RBOH F
267	AT1G64280	NPR1 SAI1 NIM1 ATNPR1
268	AT1G64520	RPN12a
269	AT1G64670	BDG1
270	AT1G64860	SIGA SIG1 SIG2 SIGB RPOD1
271	AT1G65260	PTAC4 VIPP1
272	AT1G65470	FAS1 NFB2
273	AT1G65480	FT
274	AT1G65620	AS2
275	AT1G65660	SMP1
276	AT1G66180
277	AT1G66340	ETR1 EIN1 ETR AtETR1
278	AT1G66350	RGL1 RGL
279	AT1G66370	MYB113 AtMYB113
280	AT1G66380	MYB114 AtMYB114
281	AT1G66390	ATMYB90 PAP2 MYB90
282	AT1G66730	AtLIG6 LIG6
283	AT1G66740	AtSP7 SP7 SGA2 ASF1A
284	AT1G66760
285	AT1G67090	RBCS1A
286	AT1G67490	GCS1 KNF
287	AT1G67560	LOX6
288	AT1G68120	BPC3 ATBPC3
289	AT1G68310	AE7
290	AT1G68480	JAG
291	AT1G68640	PAN
292	AT1G68725	AGP19 ATAGP19
293	AT1G68990	MGP3
294	AT1G69120	AP1 AGL7
295	AT1G69180	CRC
296	AT1G69200	FLN2
297	AT1G69260	AFP1
298	AT1G69310	WRKY57 ATWRKY57
299	AT1G69320	CLE10
300	AT1G69440	AGO7 ZIP
301	AT1G69530	ATEXPA1 EXP1 AT-EXP1 ATEXP1 ATHEXP ALPHA 1.2 EXPA1
302	AT1G69588	CLE45
303	AT1G69690
304	AT1G69740	HEMB1
305	AT1G69780	ATHB13
306	AT1G69830	ATAMY3 AMY3
307	AT1G69970	CLE26
308	AT1G70070	EMB25 PDE317 ISE2
309	AT1G70510	KNAT2 ATK1
310	AT1G70560	WEI8 TAA1 SAV3
311	AT1G70600
312	AT1G70940	PIN3 ATPIN3
313	AT1G71000
314	AT1G71030	ATMYBL2 MYBL2
315	AT1G71190	SAG18
316	AT1G71230	CSN5B CSN5 AJH2
317	AT1G71890	SUC5 ATSUC5
318	AT1G71930	VND7 ANAC030
319	AT1G72010
320	AT1G72320	APUM23 PUM23
321	AT1G72450	JAZ6 TIFY11B
322	AT1G72520	LOX4
323	AT1G72570
324	AT1G72770	HAB1
325	AT1G73590	PIN1 ATPIN1
326	AT1G73805
327	AT1G73965	CLE13
328	AT1G74060
329	AT1G74160
330	AT1G74660	MIF1
331	AT1G74670
332	AT1G74710	EDS16 ICS1 SID2 ATICS1
333	AT1G74890	ARR15
334	AT1G74910
335	AT1G74950	JAZ2 TIFY10B
336	AT1G75040	PR5 PR-5
337	AT1G75240	AtHB33 HB33 ZHD5
338	AT1G75270	DHAR2
339	AT1G75450	CKX5 ATCKX5 ATCKX6
340	AT1G75660	XRN3 AtXRN3
341	AT1G75820	CLV1 FAS3 FLO5 ATCLV1
342	AT1G75950	SKP1 ASK1 ATSKP1 SKP1A UIP1
343	AT1G76090	SMT3
344	AT1G76135
345	AT1G76180	ERD14
346	AT1G76320	FRS4
347	AT1G76380
348	AT1G76410	ATL8
349	AT1G76420	CUC3 NAC368 ANAC031
350	AT1G76430	PHT1;9
351	AT1G76490	HMG1 HMGR1 AtHMGR1
352	AT1G76520
353	AT1G76540	CDKB2;1
354	AT1G77120	ADH1 ADH ATADH ATADH1
355	AT1G77490	TAPX
356	AT1G77570
357	AT1G77690	LAX3
358	AT1G77850	ARF17
359	AT1G77880
360	AT1G78300	GRF2 14-3-3OMEGA GF14 OMEGA
361	AT1G78310
362	AT1G78770	APC6
363	AT1G78980	SRF5
364	AT1G79320	AtMC6 MC6
365	AT1G79430	APL WDY
366	AT1G79600
367	AT1G79610	ATNHX6 NHX6
368	AT1G79820	SGB1
369	AT1G79840	GL2
370	AT1G79920
371	AT1G79930	HSP91
372	AT1G80080	TMM AtRLP17
373	AT1G80600	WIN1
374	AT1G80840	WRKY40 ATWRKY40
375	AT2G01170	BAT1
376	AT2G01180	ATPAP1 PAP1 LPP1 ATLPP1
377	AT2G01250
378	AT2G01420	PIN4 ATPIN4
379	AT2G01430	ATHB17 ATHB-17 HB17
380	AT2G01570	RGA1 RGA
381	AT2G01830	WOL CRE1 WOL1 AHK4 ATCRE1
382	AT2G01930	BPC1 BBR ATBPC1
383	AT2G01980	SOS1 ATSOS1 ATNHX7
384	AT2G02500	ISPD ATMEPCT MCT
385	AT2G02560	CAND1 ATCAND1 ETA2 TIP120 HVE
386	AT2G02850	ARPN
387	AT2G03050	EMB93 SOLDAT10
388	AT2G03090	ATEXPA15 EXP15 ATEXP15 ATHEXP ALPHA 1.3 EXPA15
389	AT2G04030	CR88 EMB1956 HSP90.5 Hsp88.1 AtHsp90.5
390	AT2G04160	AIR3
391	AT2G04240	XERICO
392	AT2G04270	RNEE/G
393	AT2G04400
394	AT2G04650
395	AT2G04660	APC2
396	AT2G05070	LHCB2.2 LHCB2
397	AT2G05620	PGR5
398	AT2G06200	AtGRF6 GRF6
399	AT2G06850	EXGT-A1 EXT XTH4
400	AT2G06990	HEN2
401	AT2G07690	MCM5
402	AT2G10606
403	AT2G14520
404	AT2G14610	PR1 PR 1 ATPR1
405	AT2G14900
406	AT2G14960	GH3.1
407	AT2G15790	SQN CYP40
408	AT2G16070	PDV2
409	AT2G16440	MCM4
410	AT2G16500	ADC1 ARGDC1 ARGDC SPE1
411	AT2G16720	MYB7 ATMYB7 ATY49
412	AT2G16750
413	AT2G17230	EXL5
414	AT2G17370	HMG2 HMGR2
415	AT2G17620	CYCB2;1
416	AT2G17790	VPS35A ZIP3
417	AT2G17840	ERD7
418	AT2G17870	ATCSP3 CSP3
419	AT2G17880
420	AT2G17950	WUS PGA6 WUS1
421	AT2G18050	HIS1-3
422	AT2G18170	ATMPK7 MPK7
423	AT2G18250	ATCOAD COAD
424	AT2G18290	APC10
425	AT2G18300
426	AT2G18410
427	AT2G18500	ATOFP7 OFP7
428	AT2G18790	PHYB HY3 OOP1
429	AT2G19425
430	AT2G19450	TAG1 AS11 ABX45 DGAT1 RDS1 ATDGAT
431	AT2G19480	NAP1;2
432	AT2G19500	CKX2 ATCKX2
433	AT2G19720	rps15ab
434	AT2G19730
435	AT2G19810
436	AT2G19860	ATHXK2 HXK2
437	AT2G20000	HBT CDC27b
438	AT2G20140
439	AT2G20420
440	AT2G20570	GPRI1 GLK1 ATGLK1
441	AT2G20750	ATEXPB1 EXPB1 ATHEXP BETA 1.5
442	AT2G20850	SRF1
443	AT2G20875	EPF1
444	AT2G20890	PSB29 THF1
445	AT2G21050	LAX2
446	AT2G21200
447	AT2G21240	BPC4 BBR ATBPC4
448	AT2G21730	CAD2 ATCAD2
449	AT2G21790	R1 RNR1 CLS8 ATRNR1
450	AT2G22300	CAMTA3 SR1
451	AT2G22330	CYP79B3
452	AT2G22490	CYCD2;1 ATCYCD2;1
453	AT2G22810	ACS4 ACC4 ATACS4
454	AT2G22840	AtGRF1 GRF1
455	AT2G23380	CLF ICU1 SDG1 SET1
456	AT2G23430	ICK1 KRP1
457	AT2G23760	BLH4 SAW2
458	AT2G24120	PDE319 SCA3
459	AT2G24765	ARF3 ARL1 ATARL1
460	AT2G25095
461	AT2G25170	PKL GYM CHD3 CHR6 SSL2
462	AT2G25180	ARR12 RR12
463	AT2G25440	AtRLP20 RLP20
464	AT2G25620	AtDBP1 DBP1
465	AT2G25880	AtAUR2 AUR2
466	AT2G25900	ATCTH ATTZF1
467	AT2G26170	CYP711A1 MAX1
468	AT2G26290	ARSK1
469	AT2G26300	GPA1 GP ALPHA 1 ATGPA1
470	AT2G26330	ER QRP1
471	AT2G26580	YAB5
472	AT2G26710	BAS1 CYP734A1 CYP72B1
473	AT2G26760	CYCB1;4
474	AT2G26930	ATCDPMEK PDE277 ISPE CDPMEK
475	AT2G27050	EIL1 AtEIL1
476	AT2G27100	SE
477	AT2G27190	PAP1 ATPAP1 PAP12 ATPAP12
478	AT2G27250	CLV3
479	AT2G27530	PGY1
480	AT2G28056
481	AT2G28160	FIT1 ATBHLH029 FRU BHLH029 ATBHLH29 ATFIT1
482	AT2G28190	CSD2 CZSOD2
483	AT2G28290	SYD CHR3
484	AT2G28610	PRS WOX3 PRS1
485	AT2G28740	HIS4
486	AT2G28950	ATEXPA6 ATEXP6 ATHEXP ALPHA 1.8 EXPA6
487	AT2G29130	LAC2 ATLAC2
488	AT2G29350	SAG13
489	AT2G29570	PCNA2 ATPCNA2
490	AT2G29680	CDC6 ATCDC6
491	AT2G30210	LAC3
492	AT2G30400	ATOFP2 OFP2
493	AT2G30490	ATC4H C4H CYP73A5 REF3
494	AT2G30950	VAR2 FTSH2
495	AT2G30980	ASKdZeta ATSK23 BIL1 ATSK2-2 SKdZeta
496	AT2G31070	TCP10
497	AT2G31081	CLE4
498	AT2G31082	CLE7
499	AT2G31083	CLE5
500	AT2G31085	CLE6
501	AT2G31160	LSH3
502	AT2G31270	ATCDT1A CDT1A CDT1
503	AT2G31320	PARP2 ATPARP2
504	AT2G32100	ATOFP16 OFP16
505	AT2G32410	AXL
506	AT2G32710	KRP4 ACK2 ICK7
507	AT2G33150	PKT3 PED1 KAT2
508	AT2G33210	HSP60-2
509	AT2G33310	IAA13
510	AT2G33380	RD20 CLO-3
511	AT2G33540	CPL3 ATCPL3
512	AT2G33560	BUBR1
513	AT2G33810	SPL3
514	AT2G33860	ETT ARF3
515	AT2G33880	WOX9 HB-3 STIP
516	AT2G34430	LHB1B1 LHCB1.4
517	AT2G34650	PID ABR
518	AT2G34710	PHB ATHB14 ATHB-14 PHB-1D
519	AT2G34720	NF-YA4
520	AT2G34780	EMB1611 MEE22
521	AT2G34925	CLE42
522	AT2G35150	EXL1
523	AT2G35370	GDCH
524	AT2G35490
525	AT2G35550	BPC7 BBR ATBPC7
526	AT2G36010	E2F3 ATE2FA
527	AT2G36050	ATOFP15 OFP15
528	AT2G36120	DOT1
529	AT2G36270	ABI5 GIA1
530	AT2G36307
531	AT2G36400	AtGRF3 GRF3
532	AT2G36530	LOS2 ENO2
533	AT2G36790	UGT73C6
534	AT2G36800	DOGT1 UGT73C5
535	AT2G36910	ATPGP1 PGP1 ABCB1
536	AT2G36985	ROT4 DVL16
537	AT2G37040	PAL1 ATPAL1
538	AT2G37560	ORC2 ATORC2
539	AT2G37590	ATDOF2.4 DOF2.4
540	AT2G37630	ATPHAN AS1 ATMYB91 MYB91
541	AT2G37640	ATEXPA3 ATEXP3 ATHEXP ALPHA 1.9 EXP3
542	AT2G37860	LCD1
543	AT2G38040	CAC3
544	AT2G38050	DET2 DWF6 ATDET2
545	AT2G38060	PHT4;2
546	AT2G38080	IRX12 LAC4 ATLMCO4 LMCO4
547	AT2G38120	AUX1 WAV5 PIR1 MAP1
548	AT2G38230	ATPDX1.1 PDX1.1
549	AT2G38310	PYL4 RCAR10
550	AT2G38400	AGT3
551	AT2G38530	LTP2 LP2 cdf3
552	AT2G39090	APC7 AtAPC7
553	AT2G39175
554	AT2G39360
555	AT2G39380	ATEXO70H2 EXO70H2
556	AT2G39700	ATEXPA4 ATEXP4 ATHEXP ALPHA 1.6 EXPA4
557	AT2G39730	RCA
558	AT2G39770	CYT1 VTC1 SOZ1 EMB101 GMP1
559	AT2G39940	COI1
560	AT2G40170	ATEM6 GEA6 EM6
561	AT2G40220	ABI4 SUN6 SIS5 ISI3 GIN6 SAN5 ATABI4
562	AT2G40370	LAC5
563	AT2G40470	LBD15 ASL11
564	AT2G40550	ETG1
565	AT2G40610	ATEXPA8 EXP8 ATEXP8 ATHEXP ALPHA 1.11 EXPA8
566	AT2G40890	CYP98A3
567	AT2G40940	ERS1 ERS
568	AT2G41100	TCH3 ATCAL4
569	AT2G41225
570	AT2G41230
571	AT2G41370	BOP2
572	AT2G41460	ARP
573	AT2G41510	ATCKX1 CKX1
574	AT2G42200	SPL9 AtSPL9
575	AT2G42260	UVI4 PYM
576	AT2G42400	VOZ2 ATVOZ2
577	AT2G42530	COR15B
578	AT2G42540	COR15A COR15
579	AT2G42590	GRF9 GF14 MU
580	AT2G42620	MAX2 ORE9 PPS
581	AT2G42840	PDF1
582	AT2G42870	PAR1 HLH1
583	AT2G43010	PIF4 SRL2 AtPIF4
584	AT2G43360	BIO2 BIOB
585	AT2G43570	CHI
586	AT2G43710	SSI2 FAB2
587	AT2G44080	ARL
588	AT2G44950	RDO4 HUB1
589	AT2G44990	CCD7 MAX3 ATCCD7
590	AT2G45160	HAM1 ATHAM1 LOM1
591	AT2G45190	AFO FIL YAB1
592	AT2G45280	ATRAD51C RAD51C
593	AT2G45400	BEN1
594	AT2G45480	AtGRF9 GRF9
595	AT2G45660	AGL20 SOC1 ATSOC1
596	AT2G45680
597	AT2G46020	CHR2 ATBRM BRM CHA2
598	AT2G46255
599	AT2G46340	SPA1
600	AT2G46370	JAR1
601	AT2G46570	LAC6
602	AT2G46610	RS31a At-RS31a
603	AT2G46680	ATHB-7 ATHB7 HB-7
604	AT2G46685
605	AT2G46690
606	AT2G46770	NST1 EMB2301 ANAC043
607	AT2G46790	APRR9 PRR9 TL1
608	AT2G46970	PIL1
609	AT2G47015
610	AT2G47020
611	AT2G47400	CP12-1 CP12
612	AT2G47450	CAO CPSRP43
613	AT2G47460	MYB12 ATMYB12 PFG1
614	AT2G47585
615	AT2G47730	ATGSTF8 ATGSTF5 GST6 GSTF8
616	AT2G47840
617	AT3G01080	WRKY58 ATWRKY58
618	AT3G01090	AKIN10 SNRK1.1 KIN10
619	AT3G01280	VDAC1 ATVDAC1
620	AT3G01890
621	AT3G02170	LNG2
622	AT3G02520	GRF7 GF14 NU
623	AT3G03220	ATEXPA13 EXP13 ATEXP13 ATHEXP ALPHA 1.22 EXPA13
624	AT3G03300	DCL2 ATDCL2
625	AT3G03450	RGL2
626	AT3G03710	RIF10 PNP
627	AT3G03920
628	AT3G03990
629	AT3G04120	GAPC GAPC-1 GAPC1
630	AT3G04610	FLK
631	AT3G04740	SWP MED14 ATMED14
632	AT3G04790
633	AT3G04810	ATNEK2 NEK2
634	AT3G05030	NHX2 ATNHX2
635	AT3G05040	HST HST1
636	AT3G05120	ATGID1A GID1A
637	AT3G05970	LACS6 ATLACS6
638	AT3G06010	ATCHR12
639	AT3G06060
640	AT3G06120	MUTE
641	AT3G06370	NHX4 ATNHX4
642	AT3G06420	ATG8H
643	AT3G07010
644	AT3G07040	RPM1 RPS3
645	AT3G08040	FRD3 MAN1 ATFRD3
646	AT3G08500	MYB83 AtMYB83
647	AT3G08570
648	AT3G08720	ATPK19 ATS6K2 S6K2 ATPK2
649	AT3G08730	ATPK1 ATPK6 ATS6K1 PK6 PK1 S6K1
650	AT3G08940	LHCB4.2
651	AT3G09220	LAC7
652	AT3G09270	ATGSTU8 GSTU8
653	AT3G09520	ATEXO70H4 EXO70H4
654	AT3G09630
655	AT3G09640	APX2 APX1B
656	AT3G09650	HCF152 CRM3
657	AT3G09810	IDH-VI
658	AT3G09922	IPS1 ATIPS1
659	AT3G10500	anac053 NAC053
660	AT3G10525	LGO SMR1
661	AT3G10745
662	AT3G10920	MSD1 MEE33 ATMSD1
663	AT3G10985	SAG20 WI12 ATWI-12
664	AT3G11220	ELO1
665	AT3G11440	ATMYB65 MYB65
666	AT3G11540	SPY
667	AT3G11900	ANT1
668	AT3G11910	UBP13
669	AT3G12110	ACT11
670	AT3G12200	AtNek7 Nek7
671	AT3G12280	RBR1 RBR RB ATRBR1 RB1
672	AT3G12580	HSP70 ATHSP70
673	AT3G12630
674	AT3G12680	HUA1
675	AT3G12750	ZIP1
676	AT3G13065	SRF4
677	AT3G13330	PA200
678	AT3G13470
679	AT3G13730	CYP90D1
680	AT3G13840
681	AT3G13930
682	AT3G13960	AtGRF5 GRF5
683	AT3G14090	ATEXO70D3 EXO70D3
684	AT3G14110	FLU
685	AT3G14350	SRF7
686	AT3G14370	WAG2
687	AT3G14440	NCED3 ATNCED3 STO1 SIS7
688	AT3G14940	ATPPC3 PPC3
689	AT3G15030	TCP4 MEE35
690	AT3G15170	CUC1 ANAC054 ATNAC1
691	AT3G15210	ATERF-4 ERF4 RAP2.5 ATERF4
692	AT3G15270	SPL5
693	AT3G15354	SPA3
694	AT3G15540	IAA19 MSG2
695	AT3G15570
696	AT3G15730	PLDALPHA1 PLD
697	AT3G16240	DELTA-TIP TIP2;1 DELTA-TIP1 AQP1 ATTIP2;1
698	AT3G16470	JR1
699	AT3G16640	TCTP
700	AT3G16830	TPR2
701	AT3G16857	ARR1 RR1
702	AT3G17185
703	AT3G17590	BSH CHE1
704	AT3G17860	JAZ3 JAI3 TIFY6B
705	AT3G18010	WOX1
706	AT3G18217
707	AT3G18610	PARLL1 ATNUC-L2 NUC-L2
708	AT3G18990	VRN1 REM39
709	AT3G19150	KRP6 ICK4 ACK1
710	AT3G19210	ATRAD54 CHR25 RAD54
711	AT3G19590	BUB3.1
712	AT3G19720	ARC5 DRP5B
713	AT3G19820	DWF1 DIM EVE1 DIM1 CBB1
714	AT3G19850
715	AT3G20770	EIN3 AtEIN3
716	AT3G20780	ATTOP6B BIN3 HYP6 RHL3 TOP6B
717	AT3G21640	TWD1 UCU2 FKBP42 ATFKBP42
718	AT3G22170	FHY3
719	AT3G22200	POP2 GABA-T HER1
720	AT3G22370	AOX1A ATAOX1A
721	AT3G22380	TIC
722	AT3G22820
723	AT3G22840	ELIP1 ELIP
724	AT3G22880	ATDMC1 DMC1 ARLIM15
725	AT3G22990	LFR
726	AT3G23030	IAA2
727	AT3G23050	IAA7 AXR2
728	AT3G23100	XRCC4
729	AT3G23125
730	AT3G23130	SUP FON1 FLO10
731	AT3G23290	LSH4
732	AT3G23390
733	AT3G23430	PHO1 ATPHO1
734	AT3G23580	RNR2 RNR2A
735	AT3G23630	ATIPT7 IPT7
736	AT3G23810	SAHH2 ATSAHH2
737	AT3G23890	TOPII ATTOPII
738	AT3G23990	HSP60 HSP60-3B
739	AT3G24140	FMA
740	AT3G24225	CLE19 ESR19 ATCLE19
741	AT3G24420
742	AT3G24430	HCF101
743	AT3G24650	ABI3 SIS10
744	AT3G24770	CLE41
745	AT3G24810	ICK3 KRP5
746	AT3G25100	CDC45
747	AT3G25520	ATL5 PGY3 OLI5 RPL5A
748	AT3G25730	EDF3
749	AT3G25760	AOC1 ERD12
750	AT3G25980	MAD2
751	AT3G26060	ATPRX Q
752	AT3G26744	ICE1 ATICE1 SCRM
753	AT3G26790	FUS3
754	AT3G26830	PAD3 CYP71B15
755	AT3G27010	AT-TCP20 PCF1 TCP20 ATTCP20
756	AT3G27280	ATPHB4 PHB4
757	AT3G27630
758	AT3G27740	CARA
759	AT3G27850	RPL12-C
760	AT3G28730	ATHMG SSRP1 NFD HMG
761	AT3G28860	ATMDR1 ATMDR11 PGP19 MDR11 MDR1 ATPGP19 ABCB19 ATABCB19
762	AT3G28917	MIF2
763	AT3G29030	ATEXPA5 ATEXP5 ATHEXP ALPHA 1.4 EXP5 EXPA5
764	AT3G29400	ATEXO70E1 EXO70E1
765	AT3G29575	AFP3
766	AT3G33520	ATARP6 ARP6 SUF3 ESD1
767	AT3G42660
768	AT3G42830
769	AT3G43210	TES ATNACK2 NACK2
770	AT3G43920	DCL3 ATDCL3
771	AT3G44190
772	AT3G44200	ATNEK6 NEK6 IBO1
773	AT3G44300	NIT2 AtNIT2
774	AT3G44310	NIT1 ATNIT1 NITI
775	AT3G44320	NIT3 AtNIT3
776	AT3G44880	ACD1 LLS1 PAO
777	AT3G45140	LOX2 ATLOX2
778	AT3G45780	PHOT1 NPH1 JK224 RPT1
779	AT3G46090	ZAT7
780	AT3G46290	HERK1
781	AT3G46640	PCL1 LUX
782	AT3G46780	PTAC16
783	AT3G46960
784	AT3G47340	ASN1 DIN6 AT-ASN1
785	AT3G47470	LHCA4 CAB4
786	AT3G47500	CDF3
787	AT3G47620	AtTCP14 TCP14
788	AT3G48100	ARR5 ATRR2 IBC6 RR5
789	AT3G48150	APC8 CDC23
790	AT3G48160	DEL1 E2L3 E2FE
791	AT3G48190	ATM ATATM
792	AT3G48425
793	AT3G48580	XTH11
794	AT3G48750	CDKA;1 CDC2AAT CDK2 CDC2 CDC2A CDKA1
795	AT3G48870	ATCLPC ATHSP93-III HSP93-III
796	AT3G49500	RDR6 SGS2 SDE1
797	AT3G49670	BAM2
798	AT3G49920	VDAC5 ATVDAC5
799	AT3G49950
800	AT3G50070	CYCD3;3
801	AT3G50080	VFB2
802	AT3G50500	SPK-2-2 SNRK2-2 SNRK2.2 SRK2D
803	AT3G50630	KRP2 ICK2
804	AT3G50660	DWF4 CYP90B1 CLM SNP2 SAV1 PSC1
805	AT3G50750	BEH1
806	AT3G50820	PSBO2 PSBO-2 OEC33
807	AT3G51240	F3H TT6 F3'H
808	AT3G51375
809	AT3G51550	FER
810	AT3G51800	ATG2 EBP1 ATEBP1
811	AT3G51810	ATEM1 GEA1 AT3 EM1
812	AT3G52115	ATGR1 ATCOM1 COM1 GR1
813	AT3G52150
814	AT3G52180	ATPTPKIS1 DSP4 SEX4 ATSEX4
815	AT3G52280	GTE6
816	AT3G52380	CP33 PDE322
817	AT3G52430	PAD4 ATPAD4
818	AT3G52525	ATOFP6 OFP6
819	AT3G52850	VSR1 BP-80 ATELP BP80 BP80B ATELP1 ATVSR1 GFS1 VSR1;1 BP80-1;1
820	AT3G52910	AtGRF4 GRF4
821	AT3G52940	FK HYD2 ELL1
822	AT3G52960
823	AT3G53020	STV1 RPL24B RPL24
824	AT3G53130	LUT1 CYP97C1
825	AT3G53750	ACT3
826	AT3G53890
827	AT3G54030
828	AT3G54090	FLN1
829	AT3G54180	CDC2B CDKB1;1
830	AT3G54340	AP3 ATAP3
831	AT3G54670	TTN8 SMC1 ATSMC1
832	AT3G54710	ATCDT1B CDT1B CDT1
833	AT3G54840	ARA6 ATRABF1 ARA-6 ATRAB5C
834	AT3G54890	LHCA1
835	AT3G55120	TT5 A11 CFI
836	AT3G55150	ATEXO70H1 EXO70H1
837	AT3G55370	OBP3
838	AT3G55410
839	AT3G55734
840	AT3G55740	PROT2 ATPROT2
841	AT3G55800	SBPASE
842	AT3G56150	EIF3C ATEIF3C-1 EIF3C-1 ATTIF3C1 TIF3C1
843	AT3G56970	BHLH038 ORG2
844	AT3G57130	BOP1
845	AT3G57230	AGL16
846	AT3G57260	BGL2 PR2 BG2 PR-2
847	AT3G57290	EIF3E TIF3E1 ATEIF3E-1 INT-6 ATINT6 INT6
848	AT3G57530	CPK32 ATCPK32 CDPK32
849	AT3G57860	UVI4-LIKE OSD1
850	AT3G57920	SPL15
851	AT3G58850	PAR2 HLH2
852	AT3G59060	PIL6 PIF5
853	AT3G59380	FTA PLP ATFTA PFT/PGGT-IALPHA
854	AT3G59420	ACR4 CR4
855	AT3G59540
856	AT3G59900	ARGOS
857	AT3G59940
858	AT3G60390	HAT3
859	AT3G60630	HAM2 ATHAM2 LOM2
860	AT3G60830	ATARP7 ARP7
861	AT3G61140	FUS6 ATFUS6 CSN1 COP11 EMB78 ATSK31 SK31
862	AT3G61190	BAP1
863	AT3G61510	ACS1 AT-ACS1
864	AT3G61850	DAG1
865	AT3G61860	ATRSP31 RSP31 At-RS31 RS31
866	AT3G61897
867	AT3G61910	NST2 ANAC066 NAC066
868	AT3G62090	PIL2 PIF6
869	AT3G62410	CP12-2 CP12
870	AT3G62980	TIR1
871	AT3G63280	ATNEK4 NEK4
872	AT3G63440	ATCKX6 CKX6 ATCKX7
873	AT3G63490
874	AT3G63530	BB BB2
875	AT4G00020	MEE43 EDA20 BRCA2(IV) BRCA2A
876	AT4G00150	HAM3 ATHAM3 LOM3
877	AT4G00180	YAB3
878	AT4G00220	LBD30 JLO
879	AT4G00400	GPAT8 AtGPAT8
880	AT4G00710	BSK3
881	AT4G00850	GIF3
882	AT4G00885
883	AT4G01250	WRKY22 AtWRKY22
884	AT4G02020	EZA1 SWN SDG10
885	AT4G02060	PRL MCM7
886	AT4G02390	APP PARP1 ATPARP1 PP
887	AT4G02430	SR34b At-SR34b
888	AT4G02560	LD
889	AT4G02570	CUL1
890	AT4G02780	GA1 ABC33 ATCPS1 CPS CPS1
891	AT4G02990
892	AT4G03210	XTH9
893	AT4G03280	PETC PGR1
894	AT4G03320	tic20-IV
895	AT4G03390	SRF3
896	AT4G03430	STA1 EMB2770
897	AT4G03455
898	AT4G04020	FIB
899	AT4G04620	ATG8B
900	AT4G04780	MED21
901	AT4G04870	CLS
902	AT4G04890	PDF2
903	AT4G04920	SFR6
904	AT4G05020	NDB2
905	AT4G05180	PSBQ PSBQ-2 PSII-Q
906	AT4G07400	VFB3
907	AT4G08150	KNAT1 BP BP1
908	AT4G08920	CRY1 BLU1 HY4 OOP2 ATCRY1
909	AT4G08950	EXO
910	AT4G09000	GRF1 GF14 CHI
911	AT4G09820	TT8 BHLH42
912	AT4G10340	LHCB5
913	AT4G10710	SPT16
914	AT4G11110	SPA2
915	AT4G11420	EIF3A ATEIF3A-1 EIF3A-1 ATTIF3A1 TIF3A1
916	AT4G11910
917	AT4G11920	CCS52A2 FZR1
918	AT4G12020	WRKY19 ATWRKY19 MAPKKK11 MEKK4
919	AT4G12340
920	AT4G12620	ORC1B ATORC1B UNE13
921	AT4G13195	CLE44
922	AT4G13250	NYC1
923	AT4G13260	YUC2
924	AT4G13940	HOG1 EMB1395 SAHH1 MEE58 ATSAHH1
925	AT4G14110	COP9 CSN8 FUS7 EMB143
926	AT4G14320
927	AT4G14550	IAA14 SLR
928	AT4G14560	IAA1 AXR5
929	AT4G14605
930	AT4G14670	CLPB2
931	AT4G14690	ELIP2
932	AT4G14700	ATORC1A ORC1A
933	AT4G14713	PPD1 TIFY4A
934	AT4G14720	PPD2 TIFY4B
935	AT4G14723
936	AT4G15210	ATBETA-AMY AT-BETA-AMY RAM1 BMY1 BAM5
937	AT4G15440	HPL1 CYP74B2
938	AT4G15560	CLA1 DEF CLA DXS DXPS2
939	AT4G16340	SPK1
940	AT4G16760	ACX1 ATACX1
941	AT4G16780	ATHB-2 HAT4 ATHB2 HB-2
942	AT4G16845	VRN2
943	AT4G16950	RPP5
944	AT4G17030	ATEXLB1 EXPR AT-EXPR ATEXPR1 ATHEXP BETA 3.1 EXLB1
945	AT4G17040	CLPR4
946	AT4G17090	CT-BMY BAM3 BMY8
947	AT4G17190	FPS2
948	AT4G17420
949	AT4G17460	HAT1
950	AT4G17490	ATERF6 ERF-6-6 ERF6
951	AT4G17695	KAN3
952	AT4G17730	SYP23 ATSYP23
953	AT4G17788
954	AT4G18390	TCP2
955	AT4G18510	CLE2
956	AT4G18710	BIN2 DWF12 UCU1 ATSK21 SK21
957	AT4G18750	DOT4
958	AT4G18780	CESA8 IRX1 ATCESA8 LEW2
959	AT4G18830	ATOFP5 OFP5
960	AT4G18960	AG
961	AT4G18970
962	AT4G19120	ERD3
963	AT4G19170	NCED4 CCD4
964	AT4G19230	CYP707A1
965	AT4G19640	ARA7 ARA-7 ATRABF2B ATRAB5B RABF2B ATRAB-F2B RAB-F2B
966	AT4G19690	IRT1 ATIRT1
967	AT4G20140	GSO1
968	AT4G20270	BAM3
969	AT4G20380	LSD1
970	AT4G20910	HEN1 CRM2
971	AT4G21070	ATBRCA1 BRCA1
972	AT4G21530
973	AT4G21670	CPL1 FRY2 ATCPL1
974	AT4G21750	ATML1
975	AT4G21980	APG8A ATG8A
976	AT4G22130	SRF8
977	AT4G22240
978	AT4G22270	MRB1 ATMRB1
979	AT4G22320
980	AT4G22340	CDS2
981	AT4G22380
982	AT4G22880	LDOX TDS4 TT18 ANS
983	AT4G22910	FZR2 CCS52A1
984	AT4G22920	ATNYE1 NYE1
985	AT4G23100	GSH1
986	AT4G23713
987	AT4G23750	CRF2 TMO3
988	AT4G23810	WRKY53 ATWRKY53
989	AT4G24150	AtGRF8 GRF8
990	AT4G24220	VEP1 AWI31
991	AT4G24330
992	AT4G24510	CER2 VC2 VC-2
993	AT4G24520	ATR1 AR1
994	AT4G24560	UBP16
995	AT4G24770	RBP31 ATRBP31 CP31 ATRBP33
996	AT4G25090
997	AT4G25100	FSD1 ATFSD1
998	AT4G25120	SRS2 ATSRS2
999	AT4G25420	GA5 GA20OX1 AT2301 ATGA20OX1
1000	AT4G25470	CBF2 DREB1C FTQ4 ATCBF2
1001	AT4G25480	DREB1A CBF3 ATCBF3
1002	AT4G25490	CBF1 DREB1B ATCBF1
1003	AT4G25500	ATRSP35 ATRSP40 AT-SRP40 RSP35 RS40 At-RS40
1004	AT4G26080	ABI1 AtABI1
1005	AT4G26110	NAP1;1 ATNAP1;1
1006	AT4G26150	CGA1 GATA22 GNL
1007	AT4G26200	ACS7 ATACS7
1008	AT4G26370
1009	AT4G26900	AT-HF HISN4
1010	AT4G27060	TOR1 SPR2 CN
1011	AT4G27420
1012	AT4G27440	PORB
1013	AT4G27670	HSP21
1014	AT4G28510	ATPHB1 PHB1
1015	AT4G28640	IAA11
1016	AT4G28720	YUC8
1017	AT4G28910	NINJA
1018	AT4G29040	RPT2a
1019	AT4G29060	emb2726
1020	AT4G29130	ATHXK1 GIN2 HXK1
1021	AT4G29190
1022	AT4G29740	CKX4 ATCKX4
1023	AT4G30270	MERI5B MERI-5 XTH24 SEN4
1024	AT4G30610	BRS1 SCPL24
1025	AT4G30972
1026	AT4G31120	SKB1 ATPRMT5
1027	AT4G31300	PBA1
1028	AT4G31390
1029	AT4G31400	CTF7
1030	AT4G31500	CYP83B1 SUR2 RNT1 RED1 ATR4
1031	AT4G31540	ATEXO70G1 EXO70G1
1032	AT4G31550	WRKY11 ATWRKY11
1033	AT4G31700	RPS6 RPS6A
1034	AT4G31820	ENP NPY1 MAB4
1035	AT4G31870	ATGPX7 GPX7
1036	AT4G31877
1037	AT4G31910
1038	AT4G31920	ARR10 RR10
1039	AT4G31985
1040	AT4G31990	ASP5 AAT3 ATAAT1
1041	AT4G32280	IAA29
1042	AT4G32400	EMB104 SHS1 EMB42 ATBT1
1043	AT4G32540	YUC YUC1
1044	AT4G32551	LUG RON2
1045	AT4G32570	TIFY8
1046	AT4G32770	VTE1 ATSDX1
1047	AT4G32810	CCD8 MAX4 ATCCD8
1048	AT4G32830	AtAUR1 AUR1
1049	AT4G32880	ATHB-8 ATHB8 HB-8
1050	AT4G34000	ABF3 DPBF5
1051	AT4G34160	CYCD3;1 CYCD3
1052	AT4G34350	CLB6 ISPH HDR
1053	AT4G34430	CHB3 ATSWI3D
1054	AT4G34460	AGB1 ELK4 ATAGB1
1055	AT4G34490	ATCAP1 CAP 1 CAP1
1056	AT4G34590	ATB2 GBF6 AtbZIP11 BZIP11
1057	AT4G34650	SQS2
1058	AT4G34710	ADC2 SPE2 ATADC2
1059	AT4G34740	ATASE2 CIA1 ATPURF2 ASE2
1060	AT4G34990	AtMYB32 MYB32
1061	AT4G35090	CAT2
1062	AT4G35230	BSK1
1063	AT4G35350	XCP1
1064	AT4G35620	CYCB2;2
1065	AT4G35770	SEN1 ATSEN1 DIN1
1066	AT4G35800	NRPB1 RPB1 RNA_POL_II_LSRNA_POL_II_LS RNA_POL_II_LS
1067	AT4G35900	FD FD-1 atbzip14
1068	AT4G36220	FAH1 CYP84A1
1069	AT4G36260	STY2 SRS2
1070	AT4G36380	ROT3
1071	AT4G36540	BEE2
1072	AT4G36710
1073	AT4G36780	BEH2
1074	AT4G36800	RCE1
1075	AT4G36860
1076	AT4G36870	BLH2 SAW1
1077	AT4G36920	AP2 FLO2 FL1
1078	AT4G36930	SPT
1079	AT4G37000	ACD2 ATRCCR
1080	AT4G37120	SMP2
1081	AT4G37450	AGP18 ATAGP18
1082	AT4G37470
1083	AT4G37490	CYC1 CYCB1;1 CYCB1
1084	AT4G37580	HLS1 COP3 UNS2
1085	AT4G37590	NPY5
1086	AT4G37630	CYCD5;1
1087	AT4G37650	SHR SGR7
1088	AT4G37740	AtGRF2 GRF2
1089	AT4G37750	ANT DRG CKC CKC1
1090	AT4G37760	SQE3
1091	AT4G37790	HAT22
1092	AT4G37910	mtHsc70-1
1093	AT4G37930	SHM1 STM SHMT1
1094	AT4G38240	CGL1
1095	AT4G38460	GGR
1096	AT4G38600	KAK UPL3
1097	AT4G38620	ATMYB4 MYB4
1098	AT4G38630	RPN10 MCB1 ATMCB1 MBP1
1099	AT4G38850	SAUR_AC1 ATSAUR15 SAUR15 SAUR-AC1
1100	AT4G38910	BPC5 BBR/BPC5 ATBPC5
1101	AT4G39090	RD19 RD19A
1102	AT4G39400	BRI1 CBB2 DWF2 BIN1 ATBRI1
1103	AT4G39920	POR TFC C
1104	AT4G39950	CYP79B2
1105	AT4G39990	ATRABA4B ATRAB11G ATGB3 RABA4B
1106	AT4G40060	ATHB16 ATHB-16 HB16
1107	AT5G01040	LAC8
1108	AT5G01050
1109	AT5G01190	LAC10
1110	AT5G01240	LAX1
1111	AT5G01270	CPL2 ATCPL2
1112	AT5G01310	APTX
1113	AT5G01410	PDX1 ATPDX1.3 RSR4 PDX1.3 ATPDX1
1114	AT5G01600	ATFER1 FER1
1115	AT5G01630	BRCA2B BRCA2(V) ATBRCA2(V)
1116	AT5G01747
1117	AT5G01840	ATOFP1 OFP1
1118	AT5G02200	FHL
1119	AT5G02220
1120	AT5G02410
1121	AT5G02420
1122	AT5G02460
1123	AT5G02470	DPA
1124	AT5G02490
1125	AT5G02500	HSC70-1 HSP70-1 AT-HSC70-1 HSC70
1126	AT5G02650
1127	AT5G02810	PRR7 APRR7
1128	AT5G02820	RHL2 BIN5
1129	AT5G02870
1130	AT5G03170	FLA11 ATFLA11
1131	AT5G03260	LAC11
1132	AT5G03280	EIN2 PIR2 CKR1 ERA3 ORE3 ORE2 ATEIN2
1133	AT5G03290	IDH-V
1134	AT5G03540	EXO70A1
1135	AT5G03545	AT4 ATIPS2
1136	AT5G03650	SBE2.2
1137	AT5G03730	CTR1 SIS1 AtCTR1
1138	AT5G03840	TFL1 TFL-1
1139	AT5G03850
1140	AT5G04200	AtMC9 MC9
1141	AT5G04275
1142	AT5G04410	NAC2 anac078
1143	AT5G04470	SIM
1144	AT5G04620	ATBIOF BIOF
1145	AT5G05290	ATEXPA2 EXP2 ATEXP2 ATHEXP ALPHA 1.12 EXPA2
1146	AT5G05390	LAC12
1147	AT5G05410	DREB2A DREB2
1148	AT5G05440	PYL5 RCAR8
1149	AT5G05690	CPD CYP90A CYP90 CBB3 DWF3 CYP90A1
1150	AT5G05780	RPN8A AE3 ATHMOV34
1151	AT5G05920	DHS EDA22
1152	AT5G06100	MYB33 ATMYB33
1153	AT5G06150	CYC1BAT CYCB1;2
1154	AT5G06250
1155	AT5G06290	2-Cys Prx B 2CPB
1156	AT5G06600	UBP12
1157	AT5G06820	SRF2
1158	AT5G07130	LAC13
1159	AT5G07180	ERL2
1160	AT5G07200	YAP169 GA20OX3 ATGA20OX3
1161	AT5G07390	ATRBOHA RBOHA
1162	AT5G07440	GDH2
1163	AT5G07580
1164	AT5G07660	SMC6A
1165	AT5G07680	ANAC080 NAC080
1166	AT5G08330
1167	AT5G08490
1168	AT5G08712
1169	AT5G08717
1170	AT5G08790	ATAF2 anac081
1171	AT5G09360	LAC14
1172	AT5G09410	EICBP.B CAMTA1
1173	AT5G09440	EXL4
1174	AT5G09590	MTHSC70-2 HSC70-5
1175	AT5G09970	CYP78A7
1176	AT5G10140	FLC FLF AGL25
1177	AT5G10250	DOT3
1178	AT5G10360	EMB3010 RPS6B
1179	AT5G10430	AGP4 ATAGP4
1180	AT5G10450	GRF6 AFT1 14-3-3lambda
1181	AT5G10510	AIL6 PLT3
1182	AT5G10800
1183	AT5G10945
1184	AT5G11190	SHN3
1185	AT5G11260	HY5 TED 5
1186	AT5G11300	CYC3B CYC2BAT CYCA2;2
1187	AT5G11320	YUC4
1188	AT5G11530	EMF1
1189	AT5G12250	TUB6
1190	AT5G12870	ATMYB46 MYB46
1191	AT5G13060	ABAP1
1192	AT5G13150	ATEXO70C1 EXO70C1
1193	AT5G13300	SFC VAN3 AGD3
1194	AT5G13530	KEG
1195	AT5G13640	ATPDAT PDAT PDAT1
1196	AT5G13680	ELO2 ABO1
1197	AT5G13710	SMT1 CPH
1198	AT5G13840	FZR3
1199	AT5G13910	LEP
1200	AT5G13930	CHS TT4 ATCHS
1201	AT5G14170	CHC1
1202	AT5G14520
1203	AT5G14565
1204	AT5G14740	CA2 CA18 BETA CA2
1205	AT5G15090	VDAC3 ATVDAC3
1206	AT5G15230	GASA4
1207	AT5G15450	APG6 CLPB3 CLPB-P
1208	AT5G15530	BCCP2 CAC1-B
1209	AT5G15550
1210	AT5G15580	LNG1
1211	AT5G15700
1212	AT5G15840	CO FG
1213	AT5G15920	SMC5
1214	AT5G15960	KIN1
1215	AT5G16050	GRF5 GF14 UPSILON
1216	AT5G16250
1217	AT5G16270	ATRAD21.3 SYN4
1218	AT5G16390	CAC1 CAC1A BCCP BCCP1 CAC1-A BCCP-1
1219	AT5G16560	KAN KAN1
1220	AT5G16620	PDE120 TIC40 ATTIC40
1221	AT5G16690	ORC3 ATORC3
1222	AT5G16710	DHAR3
1223	AT5G16780	DOT2 MDF
1224	AT5G16830	SYP21 ATSYP21 PEP12 ATPEP12 PEP12P
1225	AT5G17170	ENH1
1226	AT5G17220	ATGSTF12 GST26 TT19 GSTF12
1227	AT5G17420	IRX3 CESA7 ATCESA7 MUR10
1228	AT5G17480	APC1 PC1
1229	AT5G17490	RGL3
1230	AT5G17510
1231	AT5G18010
1232	AT5G18020
1233	AT5G18030
1234	AT5G18040
1235	AT5G18050
1236	AT5G18060
1237	AT5G18080
1238	AT5G18170	GDH1
1239	AT5G18270	ANAC087
1240	AT5G18440
1241	AT5G18830	SPL7 ATSPL7
1242	AT5G19180	ECR1
1243	AT5G19530	ACL5
1244	AT5G19650	ATOFP8 OFP8
1245	AT5G19780	TUA5
1246	AT5G19990	RPT6A ATSUG1
1247	AT5G20010	RAN-1 RAN1 ATRAN1
1248	AT5G20150	ATSPX1 SPX1
1249	AT5G20320	DCL4 ATDCL4
1250	AT5G20570	ROC1 RBX1 HRT1 ATRBX1
1251	AT5G20635
1252	AT5G20720	CPN20 CPN10 CHCPN10 ATCPN21 CPN21
1253	AT5G20730	NPH4 MSG1 IAA21 ARF7 TIR5 BIP IAA23 IAA25
1254	AT5G20850	ATRAD51 RAD51
1255	AT5G20900	JAZ12 TIFY3B
1256	AT5G22220	E2F1 E2FB ATE2FB
1257	AT5G22240	ATOFP10 OFP10
1258	AT5G22570	WRKY38 ATWRKY38
1259	AT5G22690
1260	AT5G23000	RAX1 MYB37 ATMYB37
1261	AT5G23010	MAM1 IMS3
1262	AT5G23065
1263	AT5G23150	HUA2
1264	AT5G23280
1265	AT5G23570	SGS3 ATSGS3
1266	AT5G24010
1267	AT5G24270	SOS3 CBL4 ATSOS3
1268	AT5G24470	APRR5 PRR5
1269	AT5G24490
1270	AT5G24630	BIN4
1271	AT5G24780	VSP1 ATVSP1
1272	AT5G24900	CYP714A2
1273	AT5G24910	CYP714A1
1274	AT5G25060
1275	AT5G25120	CYP71B11
1276	AT5G25380	CYCA2;1
1277	AT5G25390	SHN2
1278	AT5G25610	RD22 ATRD22
1279	AT5G25620	YUC6
1280	AT5G25780	EIF3B-2 EIF3B ATEIF3B-2
1281	AT5G25890	IAA28 IAR2
1282	AT5G26000	TGG1 BGLU38
1283	AT5G26147
1284	AT5G26570	PWD OK1 ATGWD3
1285	AT5G26630
1286	AT5G26742	emb1138
1287	AT5G26860	LON_ARA_ARA LON1
1288	AT5G26920	CBP60G
1289	AT5G27030	TPR3
1290	AT5G27150	NHX1 ATNHX AT-NHX1 ATNHX1
1291	AT5G27320	ATGID1C GID1C
1292	AT5G27380	GSH2 GSHB
1293	AT5G27807
1294	AT5G27850
1295	AT5G28060
1296	AT5G28290	ATNEK3 NEK3
1297	AT5G28640	AN3 GIF GIF1 ATGIF1
1298	AT5G33320	CUE1 PPT ARAPPT
1299	AT5G33340	CDR1
1300	AT5G35407
1301	AT5G35410	SOS2 SNRK3.11 CIPK24 ATSOS2
1302	AT5G35550	TT2 ATMYB123 MYB123 ATTT2
1303	AT5G35630	GS2 GLN2 ATGSL1
1304	AT5G35750	AHK2 HK2
1305	AT5G35910
1306	AT5G36170	HCF109 ATPRFB
1307	AT5G36940	CAT3
1308	AT5G37540
1309	AT5G37850	SOS4 ATSOS4
1310	AT5G38110	SGA1 SGA01 ASF1B
1311	AT5G38410
1312	AT5G38420
1313	AT5G38430
1314	AT5G38480	GRF3 RCI1
1315	AT5G38650
1316	AT5G39510	VTI11 ATVTI1A ATVTI11 ZIG SGR4 VTI1A ZIG1
1317	AT5G39740	OLI7 RPL5B
1318	AT5G39820	anac094 NAC094
1319	AT5G40330	MYB23 ATMYB23 ATMYBRTF
1320	AT5G40770	ATPHB3 PHB3
1321	AT5G40820	ATRAD3 ATR ATATR
1322	AT5G40910
1323	AT5G41030
1324	AT5G41260
1325	AT5G41315	GL3 MYC6.2
1326	AT5G41905
1327	AT5G42020	BIP BIP2
1328	AT5G42190	ASK2 SKP1B
1329	AT5G42270	VAR1 FTSH5
1330	AT5G42390
1331	AT5G42520	BPC6 BBR/BPC6 ATBPC6
1332	AT5G42540	XRN2
1333	AT5G42630	KAN4 ATS
1334	AT5G42650	AOS CYP74A DDE2
1335	AT5G42800	DFR TT3 M318
1336	AT5G42810	ATIPK1 IPK1
1337	AT5G42970	COP8 FUS4 EMB134 COP14 CSN4 FUS8 ATS4
1338	AT5G43270	SPL2
1339	AT5G43560
1340	AT5G43603
1341	AT5G43810	ZLL PNH AGO10
1342	AT5G43860	ATCLH2 CLH2
1343	AT5G43890	YUC5 SUPER1
1344	AT5G44030	CESA4 IRX5 NWS2
1345	AT5G44190	GLK2 ATGLK2 GPRI2
1346	AT5G44200	CBP20 ATCBP20
1347	AT5G44340	TUB4
1348	AT5G44420	PDF1.2 PDF1.2A LCR77
1349	AT5G44700	EDA23 GSO2
1350	AT5G45307
1351	AT5G45340	CYP707A3
1352	AT5G45680	ATFKBP13 FKBP13
1353	AT5G45890	SAG12
1354	AT5G45900	APG7 ATAPG7 ATG7 ATATG7
1355	AT5G45950
1356	AT5G46110	APE2 TPT
1357	AT5G46210	CUL4 ATCUL4
1358	AT5G46280	MCM3
1359	AT5G46330	FLS2
1360	AT5G46350	WRKY8 ATWRKY8
1361	AT5G46570	BSK2
1362	AT5G46700	TET1 TRN2
1363	AT5G46760
1364	AT5G46790	PYL1 RCAR12
1365	AT5G46800	BOU
1366	AT5G46845
1367	AT5G46860	VAM3 ATVAM3 SYP22 ATSYP22 SGR3
1368	AT5G47130
1369	AT5G47340
1370	AT5G47370	HAT2
1371	AT5G47420
1372	AT5G47670	NF-YB6 L1L
1373	AT5G47720
1374	AT5G47770	FPS1
1375	AT5G47800
1376	AT5G47840	AMK2
1377	AT5G47910	RBOHD ATRBOHD
1378	AT5G48100	TT10 LAC15 ATLAC15
1379	AT5G48230	EMB1276 ACAT2
1380	AT5G48540
1381	AT5G48600	ATSMC3 ATCAP-C ATSMC4 SMC3
1382	AT5G48820	KRP3 ICK6
1383	AT5G48880	PKT2 KAT5
1384	AT5G48900
1385	AT5G48930	HCT
1386	AT5G49330	MYB111 ATMYB111 PFG3
1387	AT5G49945
1388	AT5G49970	ATPPOX PDX3 PPOX
1389	AT5G50320	ELO3 HAG3 HAC8 ELP3 AtELP3
1390	AT5G50375	CPI1
1391	AT5G50670	SPL13B SPL13
1392	AT5G50920	CLPC ATHSP93-V HSP93-V DCA1 CLPC1
1393	AT5G51020	CRL
1394	AT5G51060	RHD2 ATRBOHC RBOHC
1395	AT5G51070	ERD1 CLPD SAG15
1396	AT5G51230	EMF2 VEF2 CYR1 AtEMF2
1397	AT5G51550	EXL3
1398	AT5G51600	PLE ATMAP65-3 MAP65-3
1399	AT5G51810	GA20OX2 AT2353 ATGA20OX2
1400	AT5G51990	CBF4 DREB1D
1401	AT5G52110	HCF208 CCB2
1402	AT5G52300	RD29B LTI65
1403	AT5G52310	COR78 LTI78 RD29A LTI140
1404	AT5G52340	ATEXO70A2 EXO70A2
1405	AT5G53200	TRY
1406	AT5G53210	SPCH
1407	AT5G53280	PDV1
1408	AT5G53660	AtGRF7 GRF7
1409	AT5G53950	CUC2 ANAC098 ATCUC2
1410	AT5G54160	ATOMT1 OMT1
1411	AT5G54270	LHCB3 LHCB3*1
1412	AT5G54380	THE1
1413	AT5G54490	PBP1
1414	AT5G54640	HTA1 RAT5 ATHTA1
1415	AT5G54690	GAUT12 LGT6 IRX8
1416	AT5G54810	TSB1 TRPB TRP2 ATTSB1
1417	AT5G55040
1418	AT5G55210
1419	AT5G55250	IAMT1
1420	AT5G55470	ATNHX3 NHX3
1421	AT5G55540	TRN1 LOP1
1422	AT5G55710
1423	AT5G55835
1424	AT5G55920	OLI2
1425	AT5G56580	ATMKK6 ANQ1 MKK6
1426	AT5G56650	ILL1
1427	AT5G56660	ILL2
1428	AT5G56860	GNC GATA21
1429	AT5G56950	NFA03 NFA3 NAP1;3
1430	AT5G56970	CKX3 ATCKX3
1431	AT5G57030	LUT2
1432	AT5G57050	ABI2 AtABI2
1433	AT5G57090	EIR1 WAV6 ATPIN2 PIN2 AGR AGR1
1434	AT5G57160	ATLIG4 LIG4
1435	AT5G57280
1436	AT5G57390	AIL5 CHO1 EMK
1437	AT5G57450	XRCC3 ATXRCC3
1438	AT5G57490	VDAC4 ATVDAC4
1439	AT5G57560	TCH4 XTH22
1440	AT5G57590	BIO1
1441	AT5G57660	ATCOL5 COL5
1442	AT5G57740	XBAT32
1443	AT5G57760
1444	AT5G57780
1445	AT5G58003	CPL4
1446	AT5G58140	PHOT2 NPL1
1447	AT5G58220	TTL
1448	AT5G58230	MSI1 MEE70 ATMSI1
1449	AT5G58360	ATOFP3 OFP3
1450	AT5G58430	ATEXO70B1 EXO70B1
1451	AT5G58620
1452	AT5G58910	LAC16
1453	AT5G59010
1454	AT5G59220	HAI1
1455	AT5G59320	LTP3
1456	AT5G59505
1457	AT5G59730	ATEXO70H7 EXO70H7
1458	AT5G59820	RHL41 ZAT12
1459	AT5G60020	LAC17 ATLAC17
1460	AT5G60100	APRR3 PRR3
1461	AT5G60410	ATSIZ1 SIZ1
1462	AT5G60450	ARF4
1463	AT5G60540	EMB2407 ATPDX2 PDX2
1464	AT5G60600	GCPE ISPG CSB3 CLB4 HDS
1465	AT5G60690	REV IFL IFL1
1466	AT5G60880	BASL
1467	AT5G60910	AGL8 FUL
1468	AT5G61010	ATEXO70E2 EXO70E2
1469	AT5G61410	RPE EMB2728
1470	AT5G61430	ANAC100 ATNAC5 NAC100
1471	AT5G61460	MIM ATRAD18 SMC6B
1472	AT5G61590
1473	AT5G61760	ATIPK2BETA IPK2B IPK2BETA
1474	AT5G61850	LFY LFY3
1475	AT5G61980	AGD1
1476	AT5G62000	ARF2 ARF1-BP HSS ORE14
1477	AT5G62165	AGL42
1478	AT5G62230	ERL1
1479	AT5G62790	DXR
1480	AT5G62920	ARR6
1481	AT5G63090	LOB
1482	AT5G63610	HEN3 CDKE;1 ATCDK8
1483	AT5G63715
1484	AT5G63860	UVR8
1485	AT5G63880	VPS20.1
1486	AT5G63980	SAL1 ALX8 ATSAL1 HOS2 FRY1 RON1
1487	AT5G64060	anac103 NAC103
1488	AT5G64100
1489	AT5G64220
1490	AT5G64260	EXL2
1491	AT5G64490
1492	AT5G64630	FAS2 NFB01 NFB1 MUB3.9
1493	AT5G64800	CLE21
1494	AT5G65080	MAF5 AGL68
1495	AT5G65270	AtRABA4a RABA4a
1496	AT5G65310	ATHB5 ATHB-5 HB5
1497	AT5G65420	CYCD4;1
1498	AT5G65430	GRF8 14-3-3KAPPA GF14 KAPPA
1499	AT5G65450	UBP17
1500	AT5G65510	AIL7
1501	AT5G65700	BAM1
1502	AT5G65750
1503	AT5G65800	ACS5 CIN5 ETO2 ATACS5
1504	AT5G65930	ZWI PKCBP KCBP
1505	AT5G66130	ATRAD17 RAD17
1506	AT5G66190	ATLFNR1 FNR1
1507	AT5G66210	CPK28
1508	AT5G66400	RAB18 ATDI8
1509	AT5G66570	PSBO-1 OEE1 OEE33 OE33 PSBO1 MSP-1
1510	AT5G66870	ASL1 LBD36
1511	AT5G66880	SNRK2-3 SNRK2.3 SRK2I
1512	AT5G67030	ABA1 LOS6 NPQ2 ATABA1 ZEP IBS3 ATZEP
1513	AT5G67060	HEC1
1514	AT5G67100	ICU2
1515	AT5G67250	SKIP2 VFB4
1516	AT5G67260	CYCD3;2
1517	AT5G67400	RHS19
1518	AT5G67440	NPY3
1519	AT5G67500	VDAC2 ATVDAC2
1520	ATCG00020	PSBA
1521	ATCG00040	MATK
1522	ATCG00140	ATPH
1523	ATCG00150	ATPI
1524	ATCG00160	RPS2
1525	ATCG00170	RPOC2
1526	ATCG00180	RPOC1
1527	ATCG00190	RPOB
1528	ATCG00270	PSBD
1529	ATCG00330	RPS14
1530	ATCG00340	PSAB
1531	ATCG00350	PSAA
1532	ATCG00380	RPS4
1533	ATCG00430	PSBG
1534	ATCG00480	ATPB PB
1535	ATCG00490	RBCL
1536	ATCG00500	ACCD
1537	ATCG00510	PSAI
1538	ATCG00520	YCF4
1539	ATCG00540	PETA
1540	ATCG00560	PSBL
1541	ATCG00570	PSBF
1542	ATCG00580	PSBE
1543	ATCG00650	RPS18
1544	ATCG00660	RPL20
1545	ATCG00670	CLPP1 PCLPP
1546	ATCG00680	PSBB
1547	ATCG00700	PSBN
1548	ATCG00730	PETD
1549	ATCG00740	RPOA
1550	ATCG00790	RPL16
1551	ATCG00810	RPL22
1552	ATCG00890	NDHB.1
1553	ATCG00950
1554	ATCG01060	PSAC
1555	ATCG01070	NDHE
1556	ATCG01080	NDHG
1557	ATCG01120	RPS15
1558	ATCG01130	YCF1.2
1559	ATCG01250	NDHB.2
1560	ATCG01310	RPL2.2
1561	ATMG00070	NAD9
1562	ATMG00110	CCB206
1563	ATMG00130	ORF121A
1564	ATMG00150	ORF116
1565	ATMG00210	RPL5
1566	ATMG00500	ORF141
1567	ATMG00520	MATR
1568	ATMG00590	ORF313
1569	ATMG00640	ORF25
1570	ATMG00660	ORF149
1571	ATMG00760	ORF109B
1572	ATMG00990	NAD3
1573	ATMG01200	ORF294
1574	ATMG01210	ORF101B
1575	ATMG01220	ORF113
1576	ATMG01360	COX1
