# Supplementary material for: LEAFDATA: a literature-curated database for Arabidopsis leaf development
Source: Plant Methods. 2016 Feb 15;12:15. doi: 10.1186/s13007-016-0115-9 (PMC4754890; doi:10.1186/s13007-016-0115-9)
Supplement: Supplementary file 4 — 10.1186/s13007-016-0115-9 List of papers curated in LEAFDATA. [file 13007_2016_115_MOESM4_ESM.xlsx]

## Sheet: Sheet1
authors	title	journal	pubmed
Abbasi N, Kim HB, Park NI, Kim HS, Kim YK, Park YI, Choi SB	APUM23, a nucleolar Puf domain protein, is involved in pre-ribosomal RNA processing and normal growth patterning in Arabidopsis	Plant J. 2010 Dec;64(6):960-76.	21143677
Abdulrazzak N, Pollet B, Ehlting J, Larsen K, Asnaghi C, Ronseau S, Proux C, Erhardt M, Seltzer V, Renou JP, Ullmann P, Pauly M, Lapierre C, Werck-Reichhart D	A coumaroyl-ester-3-hydroxylase insertion mutant reveals the existence of nonredundant meta-hydroxylation pathways and essential roles for phenolic precursors in cell expansion and plant growth	Plant Physiol. 2006 Jan;140(1):30-48. Epub 2005 Dec 23. Erratum in: Plant Physiol. 2007 Apr;143(4):1982. Plant Physiol. 2006 Aug;141(4):1708	16377748
Adachi S, Nobusawa T, Umeda M	Quantitative and cell type-specific transcriptional regulation of A-type cyclin-dependent kinase in Arabidopsis thaliana	Dev Biol. 2009 May 15;329(2):306-14. doi: 10.1016/j.ydbio.2009.03.002. Epub 2009 Mar 11	19285489
Aharoni A, Dixit S, Jetter R, Thoenes E, van Arkel G, Pereira A	The SHINE clade of AP2 domain transcription factors activates wax biosynthesis, alters cuticle properties, and confers drought tolerance when overexpressed in Arabidopsis	Plant Cell. 2004 Sep;16(9):2463-80. Epub 2004 Aug 19	15319479
Aloni R, Schwalm K, Langhans M, Ullrich CI	Gradual shifts in sites of free-auxin production during leaf-primordium development and their role in vascular differentiation and leaf morphogenesis in Arabidopsis	Planta. 2003 Mar;216(5):841-53. Epub 2002 Nov 26	12624772
Alonso-Peral MM, Candela H, del Pozo JC, Martínez-Laborda A, Ponce MR, Micol JL	The HVE/CAND1 gene is required for the early patterning of leaf venation in Arabidopsis	Development. 2006 Oct;133(19):3755-66. Epub 2006 Aug 30	16943276
Anastasiou E, Kenz S, Gerstung M, MacLean D, Timmer J, Fleck C, Lenhard M	Control of plant organ size by KLUH/CYP78A5-dependent intercellular signaling	Dev Cell. 2007 Dec;13(6):843-56	18061566
Argyros RD, Mathews DE, Chiang YH, Palmer CM, Thibault DM, Etheridge N, Argyros DA, Mason MG, Kieber JJ, Schaller GE	Type B response regulators of Arabidopsis play key roles in cytokinin signaling and plant development	Plant Cell. 2008 Aug;20(8):2102-16. doi: 10.1105/tpc.108.059584. Epub 2008 Aug 22	18723577
Asano T, Yoshioka Y, Kurei S, Sakamoto W, Machida Y; Sodmergen	A mutation of the CRUMPLED LEAF gene that encodes a protein localized in the outer envelope membrane of plastids affects the pattern of cell division, cell differentiation, and plastid division in Arabidopsis	Plant J. 2004 May;38(3):448-59	15086805
Autran D, Jonak C, Belcram K, Beemster GT, Kronenberger J, Grandjean O, Inzé D, Traas J	Cell numbers and leaf development in Arabidopsis: a functional analysis of the STRUWWELPETER gene	EMBO J. 2002 Nov 15;21(22):6036-49	12426376
Azhakanandam S, Nole-Wilson S, Bao F, Franks RG	SEUSS and AINTEGUMENTA mediate patterning and ovule initiation during gynoecium medial domain development	Plant Physiol. 2008 Mar;146(3):1165-81. doi: 10.1104/pp.107.114751. Epub 2008 Jan 9	18184731
Bahaji A, Muñoz FJ, Ovecka M, Baroja-Fernández E, Montero M, Li J, Hidalgo M, Almagro G, Sesma MT, Ezquer I, Pozueta-Romero J	Specific delivery of AtBT1 to mitochondria complements the aberrant growth and sterility phenotype of homozygous Atbt1 Arabidopsis mutants	Plant J. 2011 Dec;68(6):1115-21	21883554
Bailly A, Wang B, Zwiewka M, Pollmann S, Schenck D, Lüthen H, Schulz A, Friml J, Geisler M	Expression of TWISTED DWARF1 lacking its in-plane membrane anchor leads to increased cell elongation and hypermorphic growth	Plant J. 2014 Jan;77(1):108-18.	24313847
Balcerowicz M, Fittinghoff K, Wirthmueller L, Maier A, Fackendahl P, Fiene G, Koncz C, Hoecker U	Light exposure of Arabidopsis seedlings causes rapid de-stabilization as well as selective post-translational inactivation of the repressor of photomorphogenesis SPA2	Plant J. 2011 Mar;65(5):712-23.	21235648
Barrero JM, González-Bayón R, del Pozo JC, Ponce MR, Micol JL	INCURVATA2 encodes the catalytic subunit of DNA Polymerase alpha and interacts with genes involved in chromatin-mediated cellular memory in Arabidopsis thaliana	Plant Cell. 2007 Sep;19(9):2822-38. Epub 2007 Sep 14	17873092
Barrero JM, Piqueras P, González-Guzmán M, Serrano R, Rodríguez PL, Ponce MR, Micol JL	A mutational analysis of the ABA1 gene of Arabidopsis thaliana highlights the involvement of ABA in vegetative development	J Exp Bot. 2005 Aug;56(418):2071-83. Epub 2005 Jun 27	15983017
Barrero RA, Umeda M, Yamamura S, Uchimiya H	Arabidopsis CAP regulates the actin cytoskeleton necessary for plant cell elongation and division	Plant Cell. 2002 Jan;14(1):149-63	11826305
Bassil E, Ohto MA, Esumi T, Tajima H, Zhu Z, Cagnac O, Belmonte M, Peleg Z, Yamaguchi T, Blumwald E	The Arabidopsis intracellular Na+/H+ antiporters NHX5 and NHX6 are endosome associated and necessary for plant growth and development	Plant Cell. 2011 Jan;23(1):224-39. doi: 10.1105/tpc.110.079426. Epub 2011 Jan 28	21278129
Beemster GT, Vercruysse S, De Veylder L, Kuiper M, Inzé D	The Arabidopsis leaf as a model system for investigating the role of cell cycle regulation in organ growth	J Plant Res. 2006 Jan;119(1):43-50. Epub 2005 Nov 15	16292465
Bemis SM, Torii KU	Autonomy of cell proliferation and developmental programs during Arabidopsis aboveground organ morphogenesis	Dev Biol. 2007 Apr 1;304(1):367-81. Epub 2006 Dec 29	17258192
Ben Chaabane S, Liu R, Chinnusamy V, Kwon Y, Park JH, Kim SY, Zhu JK, Yang SW, Lee BH.	STA1, an Arabidopsis pre-mRNA processing factor 6 homolog, is a new player involved in miRNA biogenesis	Nucleic Acids Res. 2013 Feb 1;41(3):1984-97.	23268445
Berná G, Robles P, Micol JL	A mutational analysis of leaf morphogenesis in Arabidopsis thaliana	Genetics. 1999 Jun;152(2):729-42	10353913
Bohmert K, Camus I, Bellini C, Bouchez D, Caboche M, Benning C	AGO1 defines a novel locus of Arabidopsis controlling leaf development	EMBO J. 1998 Jan 2;17(1):170-80	9427751
Bolaños-Villegas P, Yang X, Wang HJ, Juan CT, Chuang MH, Makaroff CA, Jauh GY	Arabidopsis CHROMOSOME TRANSMISSION FIDELITY 7 (AtCTF7/ECO1) is required for DNA repair, mitosis and meiosis	Plant J. 2013 Sep;75(6):927-40.	23750584
Bolle C, Huep G, Kleinbölting N, Haberer G, Mayer K, Leister D, Weisshaar B	GABI-DUPLO: a collection of double mutants to overcome genetic redundancy in Arabidopsis thaliana	Plant J. 2013 Jul;75(1):157-71.	23573814
Bollman KM, Aukerman MJ, Park MY, Hunter C, Berardini TZ, Poethig RS	HASTY, the Arabidopsis ortholog of exportin 5/MSN5, regulates phase change and morphogenesis	Development. 2003 Apr;130(8):1493-504	12620976
Bonser SP, Geber MA	Growth form evolution and shifting habitat specialization in annual plants	J Evol Biol. 2005 Jul;18(4):1009-18	16033574
Breeze E, Harrison E, McHattie S, Hughes L, Hickman R, Hill C, Kiddle S, Kim YS, Penfold CA, Jenkins D, Zhang C, Morris K, Jenner C, Jackson S, Thomas B, Tabrett A, Legaie R, Moore JD, Wild DL, Ott S, Rand D, Beynon J, Denby K, Mead A, Buchanan-Wollaston V	High-resolution temporal profiling of transcripts during Arabidopsis leaf senescence reveals a distinct chronology of processes and regulation	Plant Cell. 2011 Mar;23(3):873-94. doi: 10.1105/tpc.111.083345. Epub 2011 Mar 29	21447789
Breuer C, Stacey NJ, West CE, Zhao Y, Chory J, Tsukaya H, Azumi Y, Maxwell A, Roberts K, Sugimoto-Shirasu K	BIN4, a novel component of the plant DNA topoisomerase VI complex, is required for endoreduplication in Arabidopsis	Plant Cell. 2007 Nov;19(11):3655-68. Epub 2007 Nov 30	18055605
Brioudes F, Thierry AM, Chambrier P, Mollereau B, Bendahmane M	Translationally controlled tumor protein is a conserved mitotic growth integrator in animals and plants	Proc Natl Acad Sci U S A. 2010 Sep 14;107(37):16384-9. doi: 10.1073/pnas.1007926107. Epub 2010 Aug 24	20736351
Broun P, Poindexter P, Osborne E, Jiang CZ, Riechmann JL	WIN1, a transcriptional activator of epidermal wax accumulation in Arabidopsis	Proc Natl Acad Sci U S A. 2004 Mar 30;101(13):4706-11. Epub 2004 Mar 22	15070782
Buschmann H, Hauptmann M, Niessing D, Lloyd CW, Schäffner AR	Helical growth of the Arabidopsis mutant tortifolia2 does not depend on cell division patterns but involves handed twisting of isolated cells	Plant Cell. 2009 Jul;21(7):2090-106. doi: 10.1105/tpc.108.061242. Epub 2009 Jul 28	19638477
Byrne ME, Barley R, Curtis M, Arroyo JM, Dunham M, Hudson A, Martienssen RA	Asymmetric leaves1 mediates leaf patterning and stem cell function in Arabidopsis	Nature. 2000 Dec 21-28;408(6815):967-71	11140682
Caldana C, Li Y, Leisse A, Zhang Y, Bartholomaeus L, Fernie AR, Willmitzer L, Giavalisco P	Systemic analysis of inducible target of rapamycin mutants reveal a general metabolic switch controlling growth in Arabidopsis thaliana	Plant J. 2013 Mar;73(6):897-909.	23173928
Candela H, Martínez-Laborda A, Micol JL	Venation pattern formation in Arabidopsis thaliana vegetative leaves	Dev Biol. 1999 Jan 1;205(1):205-16	9882508
Casanova-Sáez R, Candela H, Micol JL	Combined haploinsufficiency and purifying selection drive retention of RPL36a paralogs in Arabidopsis	Sci Rep. 2014 Feb 18;4:4122.	24535089
Catala R, Ouyang J, Abreu IA, Hu Y, Seo H, Zhang X, Chua NH	The Arabidopsis E3 SUMO ligase SIZ1 regulates plant growth and drought responses	Plant Cell. 2007 Sep;19(9):2952-66. Epub 2007 Sep 28	17905899
Chakravorty D, Trusov Y, Zhang W, Acharya BR, Sheahan MB, McCurdy DW, Assmann SM, Botella JR.	An atypical heterotrimeric G-protein ?-subunit is involved in guard cell K?-channel regulation and morphological development in Arabidopsis thaliana	Plant J. 2011 Sep;67(5):840-51	21575088
Chen JH, Jiang HW, Hsieh EJ, Chen HY, Chien CT, Hsieh HL, Lin TP	Drought and salt stress tolerance of an Arabidopsis glutathione S-transferase U17 knockout mutant are attributed to the combined effect of glutathione and abscisic acid	Plant Physiol. 2012 Jan;158(1):340-51. doi: 10.1104/pp.111.181875. Epub 2011 Nov 17	22095046
Chen MK, Hsu WH, Lee PF, Thiruvengadam M, Chen HI, Yang CH.	The MADS box gene, FOREVER YOUNG FLOWER, acts as a repressor controlling floral organ senescence and abscission in Arabidopsis	Plant J. 2011 Oct;68(1):168-85	21689171
Cheng Y, Cao L, Wang S, Li Y, Shi X, Liu H, Li L, Zhang Z, Fowke LC, Wang H, Zhou Y	Downregulation of multiple CDK inhibitor ICK/KRP genes upregulates the E2F pathway and increases cell proliferation, and organ and seed sizes in Arabidopsis	Plant J. 2013 Aug;75(4):642-55.	23647236
Chitwood DH, Headland LR, Ranjan A, Martinez CC, Braybrook SA, Koenig DP, Kuhlemeier C, Smith RS, Sinha NR	Leaf asymmetry as a developmental constraint imposed by auxin-dependent phyllotactic patterning	Plant Cell. 2012 Jun;24(6):2318-27. doi: 10.1105/tpc.112.098798. Epub 2012 Jun 21	22722959
Chiu WH, Chandler J, Cnops G, Van Lijsebettens M, Werr W	Mutations in the TORNADO2 gene affect cellular decisions in the peripheral zone of the shoot apical meristem of Arabidopsis thaliana	Plant Mol Biol. 2007 Apr;63(6):731-44. Epub 2007 Feb 16	17351828
Cho HK, Ahn CS, Lee HS, Kim JK, Pai HS	Pescadillo plays an essential role in plant cell growth and survival by modulating ribosome biogenesis	Plant J. 2013 Nov;76(3):393-405.	23909681
Cho HT, Cosgrove DJ	Altered expression of expansin modulates leaf growth and pedicel abscission in Arabidopsis thaliana	Proc Natl Acad Sci U S A. 2000 Aug 15;97(17):9783-8	10931949
Choe S, Fujioka S, Noguchi T, Takatsuto S, Yoshida S, Feldmann KA	Overexpression of DWARF4 in the brassinosteroid biosynthetic pathway results in increased vegetative growth and seed yield in Arabidopsis	Plant J. 2001 Jun;26(6):573-82	11489171
Choi S, Cho YH, Kim K, Matsui M, Son SH, Kim SK, Fujioka S, Hwang I	BAT1, a putative acyltransferase, modulates brassinosteroid levels in Arabidopsis	Plant J. 2013 Feb;73(3):380-91.	23020607
Chua YL, Channelière S, Mott E, Gray JC	The bromodomain protein GTE6 controls leaf development in Arabidopsis by histone acetylation at ASYMMETRIC LEAVES1	Genes Dev. 2005 Sep 15;19(18):2245-54	16166385
Clay NK, Nelson T	Arabidopsis thickvein mutation affects vein thickness and organ vascularization, and resides in a provascular cell-specific spermine synthase involved in vein definition and in polar auxin transport	Plant Physiol. 2005 Jun;138(2):767-77. Epub 2005 May 13	15894745
Clay NK, Nelson T	The recessive epigenetic swellmap mutation affects the expression of two step II splicing factors required for the transcription of the cell proliferation gene STRUWWELPETER and for the timing of cell cycle arrest in the Arabidopsis leaf	Plant Cell. 2005 Jul;17(7):1994-2008. Epub 2005 Jun 3	15937226
Cnops G, Jover-Gil S, Peters JL, Neyt P, De Block S, Robles P, Ponce MR, Gerats T, Micol JL, Van Lijsebettens M	The rotunda2 mutants identify a role for the LEUNIG gene in vegetative leaf morphogenesis	J Exp Bot. 2004 Jul;55(402):1529-39. Epub 2004 Jun 18	15208345
Cnops G, Neyt P, Raes J, Petrarulo M, Nelissen H, Malenica N, Luschnig C, Tietz O, Ditengou F, Palme K, Azmi A, Prinsen E, Van Lijsebettens M	The TORNADO1 and TORNADO2 genes function in several patterning processes during early leaf development in Arabidopsis thaliana	Plant Cell. 2006 Apr;18(4):852-66. Epub 2006 Mar 10	16531491
Coles JP, Phillips AL, Croker SJ, García-Lepe R, Lewis MJ, Hedden P	Modification of gibberellin production and plant development in Arabidopsis by sense and antisense expression of gibberellin 20-oxidase genes	Plant J. 1999 Mar;17(5):547-56	10205907
Coll-Garcia D, Mazuch J, Altmann T, Müssig C	EXORDIUM regulates brassinosteroid-responsive genes	FEBS Lett. 2004 Apr 9;563(1-3):82-6	15063727
Cookson SJ, Radziejwoski A, Granier C	Cell and leaf size plasticity in Arabidopsis: what is the role of endoreduplication? Plant Cell Environ	2006 Jul;29(7):1273-83	17080949
Córdoba-Cañero D, Roldán-Arjona T, Ariza RR	Arabidopsis ARP endonuclease functions in a branched base excision DNA repair pathway completed by LIG1	Plant J. 2011 Nov;68(4):693-702	21781197
Creff A, Sormani R, Desnos T	The two Arabidopsis RPS6 genes, encoding for cytoplasmic ribosomal proteins S6, are functionally equivalent	Plant Mol Biol. 2010 Jul;73(4-5):533-46. doi: 10.1007/s11103-010-9639-y. Epub 2010 May 1	20437080
Cui YL, Jia QS, Yin QQ, Lin GN, Kong MM, Yang ZN	The GDC1 gene encodes a novel ankyrin domain-containing protein that is essential for grana formation in Arabidopsis	Plant Physiol. 2011 Jan;155(1):130-41. doi: 10.1104/pp.110.165589. Epub 2010 Nov 19	21098677
Danisman S, van der Wal F, Dhondt S, Waites R, de Folter S, Bimbo A, van Dijk AD, Muino JM, Cutri L, Dornelas MC, Angenent GC, Immink RG	Arabidopsis class I and class II TCP transcription factors regulate jasmonic acid metabolism and leaf development antagonistically	Plant Physiol. 2012 Aug;159(4):1511-23. doi: 10.1104/pp.112.200303. Epub 2012 Jun 20	22718775
del Pozo JC, Dharmasiri S, Hellmann H, Walker L, Gray WM, Estelle M	AXR1-ECR1-dependent conjugation of RUB1 to the Arabidopsis Cullin AtCUL1 is required for auxin response	Plant Cell. 2002 Feb;14(2):421-33	11884684
Delessert C, Kazan K, Wilson IW, Van Der Straeten D, Manners J, Dennis ES, Dolferus R	The transcription factor ATAF2 represses the expression of pathogenesis-related genes in Arabidopsis	Plant J. 2005 Sep;43(5):745-57	16115070
Deprost D, Yao L, Sormani R, Moreau M, Leterreux G, Nicolaï M, Bedu M, Robaglia C, Meyer C	The Arabidopsis TOR kinase links plant growth, yield, stress resistance and mRNA translation	EMBO Rep. 2007 Sep;8(9):864-70. Epub 2007 Aug 3	17721444
Desvoyes B, Ramirez-Parra E, Xie Q, Chua NH, Gutierrez C	Cell type-specific role of the retinoblastoma/E2F pathway during Arabidopsis leaf development	Plant Physiol. 2006 Jan;140(1):67-80. Epub 2005 Dec 16	16361519
Dewitte W, Riou-Khamlichi C, Scofield S, Healy JM, Jacqmard A, Kilby NJ, Murray JA	Altered cell cycle distribution, hyperplasia, and inhibited differentiation in Arabidopsis caused by the D-type cyclin CYCD3	Plant Cell. 2003 Jan;15(1):79-92	12509523
Dewitte W, Scofield S, Alcasabas AA, Maughan SC, Menges M, Braun N, Collins C, Nieuwland J, Prinsen E, Sundaresan V, Murray JA	Arabidopsis CYCD3 D-type cyclins link cell proliferation and endocycles and are rate-limiting for cytokinin responses	Proc Natl Acad Sci U S A. 2007 Sep 4;104(36):14537-42. Epub 2007 Aug 28	17726100
DeYoung BJ, Bickle KL, Schrage KJ, Muskett P, Patel K, Clark SE	The CLAVATA1-related BAM1, BAM2 and BAM3 receptor kinase-like proteins are required for meristem function in Arabidopsis	Plant J. 2006 Jan;45(1):1-16	16367950
Dharmasiri N, Dharmasiri S, Weijers D, Karunarathna N, Jurgens G, Estelle M	AXL and AXR1 have redundant functions in RUB conjugation and growth and development in Arabidopsis	Plant J. 2007 Oct;52(1):114-23. Epub 2007 Jul 26	17655650
Dharmasiri S, Dharmasiri N, Hellmann H, Estelle M	The RUB/Nedd8 conjugation pathway is required for early development in Arabidopsis	EMBO J. 2003 Apr 15;22(8):1762-70	12682009
Dhawan R, Luo H, Foerster AM, Abuqamar S, Du HN, Briggs SD, Mittelsten Scheid O, Mengiste T	HISTONE MONOUBIQUITINATION1 interacts with a subunit of the mediator complex and regulates defense against necrotrophic fungal pathogens in Arabidopsis	Plant Cell. 2009 Mar;21(3):1000-19. doi: 10.1105/tpc.108.062364. Epub 2009 Mar 13	19286969
Dinneny JR, Yadegari R, Fischer RL, Yanofsky MF, Weigel D	The role of JAGGED in shaping lateral organs	Development. 2004 Mar;131(5):1101-10	14973282
Disch S, Anastasiou E, Sharma VK, Laux T, Fletcher JC, Lenhard M	The E3 ubiquitin ligase BIG BROTHER controls arabidopsis organ size in a dosage-dependent manner	Curr Biol. 2006 Feb 7;16(3):272-9	16461280
Dorca-Fornell C, Pajor R, Lehmeier C, Pérez-Bueno M, Bauch M, Sloan J, Osborne C, Rolfe S, Sturrock C, Mooney S, Fleming A	Increased leaf mesophyll porosity following transient retinoblastoma-related protein silencing is revealed by microcomputed tomography imaging and leads to a system-level physiological response to the altered cell division pattern	Plant J. 2013 Dec;76(6):914-29.	24118480
Duguay J, Jamal S, Liu Z, Wang TW, Thompson JE	Leaf-specific suppression of deoxyhypusine synthase in Arabidopsis thaliana enhances growth without negative pleiotropic effects	J Plant Physiol. 2007 Apr;164(4):408-20. Epub 2006 Apr 5	16600425
Eisenhut M, Planchais S, Cabassa C, Guivarc'h A, Justin AM, Taconnat L, Renou JP, Linka M, Gagneul D, Timm S, Bauwe H, Carol P, Weber AP	Arabidopsis A BOUT DE SOUFFLE is a putative mitochondrial transporter involved in photorespiratory metabolism and is required for meristem growth at ambient CO2 levels	Plant J. 2013 Mar;73(5):836-49.	23181524
Elliott RC, Betzner AS, Huttner E, Oakes MP, Tucker WQ, Gerentes D, Perez P, Smyth DR	AINTEGUMENTA, an APETALA2-like gene of Arabidopsis with pleiotropic roles in ovule development and floral organ growth	Plant Cell. 1996 Feb;8(2):155-68	8742707
Ellis CM, Nagpal P, Young JC, Hagen G, Guilfoyle TJ, Reed JW	AUXIN RESPONSE FACTOR1 and AUXIN RESPONSE FACTOR2 regulate senescence and floral organ abscission in Arabidopsis thaliana	Development. 2005 Oct;132(20):4563-74. Epub 2005 Sep 21	16176952
Eloy NB, de Freitas Lima M, Van Damme D, Vanhaeren H, Gonzalez N, De Milde L, Hemerly AS, Beemster GT, Inzé D, Ferreira PC.	The APC/C subunit 10 plays an essential role in cell proliferation during leaf development	Plant J. 2011 Oct;68(2):351-63	21711400
Eloy NB, Gonzalez N, Van Leene J, Maleux K, Vanhaeren H, De Milde L, Dhondt S, Vercruysse L, Witters E, Mercier R, Cromer L, Beemster GT, Remaut H, Van Montagu MC, De Jaeger G, Ferreira PC, Inzé D	SAMBA, a plant-specific anaphase-promoting complex/cyclosome regulator is involved in early development and A-type cyclin stabilization	Proc Natl Acad Sci U S A. 2012 Aug 21;109(34):13853-8. doi: 10.1073/pnas.1211418109. Epub 2012 Aug 6	22869741
Engelhorn J, Reimer JJ, Leuz I, Göbel U, Huettel B, Farrona S, Turck F	Development-related PcG target in the apex 4 controls leaf margin architecture in Arabidopsis thaliana	Development. 2012 Jul;139(14):2566-75. doi: 10.1242/dev.078618. Epub 2012 Jun 6	22675210
Engstrom EM, Andersen CM, Gumulak-Smith J, Hu J, Orlova E, Sozzani R, Bowman JL	Arabidopsis homologs of the petunia hairy meristem gene are required for maintenance of shoot and root indeterminacy	Plant Physiol. 2011 Feb;155(2):735-50. doi: 10.1104/pp.110.168757. Epub 2010 Dec 20	21173022
Eshed Y, Baum SF, Perea JV, Bowman JL	Establishment of polarity in lateral organs of plants	Curr Biol. 2001 Aug 21;11(16):1251-60	11525739
Eshed Y, Izhaki A, Baum SF, Floyd SK, Bowman JL	Asymmetric leaf development and blade expansion in Arabidopsis are mediated by KANADI and YABBY activities	Development. 2004 Jun;131(12):2997-3006	15169760
Exner V, Taranto P, Schönrock N, Gruissem W, Hennig L	Chromatin assembly factor CAF-1 is required for cellular differentiation during plant development	Development. 2006 Nov;133(21):4163-72. Epub 2006 Oct 4	17021044
Eyüboglu B, Pfister K, Haberer G, Chevalier D, Fuchs A, Mayer KF, Schneitz K	Molecular characterisation of the STRUBBELIG-RECEPTOR FAMILY of genes encoding putative leucine-rich repeat receptor-like kinases in Arabidopsis thaliana	BMC Plant Biol. 2007 Mar 30;7:16	17397538
Falkenberg B, Witt I, Zanor MI, Steinhauser D, Mueller-Roeber B, Hesse H, Hoefgen R	Transcription factors relevant to auxin signalling coordinate broad-spectrum metabolic shifts including sulphur metabolism	J Exp Bot. 2008;59(10):2831-46. doi: 10.1093/jxb/ern144	18596113
Fan J, Yan C, Xu C	Phospholipid:diacylglycerol acyltransferase-mediated triacylglycerol biosynthesis is crucial for protection against fatty acid-induced cell death in growing tissues of Arabidopsis	Plant J. 2013 Dec;76(6):930-42.	24118513
Farid A, Pabst M, Schoberer J, Altmann F, Glössl J, Strasser R.	Arabidopsis thaliana alpha1,2-glucosyltransferase (ALG10) is required for efficient N-glycosylation and leaf growth	Plant J. 2011 Oct;68(2):314-25	21707802
Feng G, Qin Z, Yan J, Zhang X, Hu Y	Arabidopsis ORGAN SIZE RELATED1 regulates organ growth and final organ size in orchestration with ARGOS and ARL	New Phytol. 2011 Aug;191(3):635-46. doi: 10.1111/j.1469-8137.2011.03710.x. Epub 2011 Apr 1	21457262
Fleury D, Himanen K, Cnops G, Nelissen H, Boccardi TM, Maere S, Beemster GT, Neyt P, Anami S, Robles P, Micol JL, Inzé D, Van Lijsebettens M	The Arabidopsis thaliana homolog of yeast BRE1 has a function in cell cycle regulation during early leaf and root growth	Plant Cell. 2007 Feb;19(2):417-32. Epub 2007 Feb 28	17329565
Folkers U, Kirik V, Schöbinger U, Falk S, Krishnakumar S, Pollock MA, Oppenheimer DG, Day I, Reddy AS, Jürgens G, Hülskamp M	The cell morphogenesis gene ANGUSTIFOLIA encodes a CtBP/BARS-like protein and is involved in the control of the microtubule cytoskeleton	EMBO J. 2002 Mar 15;21(6):1280-8. Erratum in: EMBO J 2002 May 15;21(10):2507. Reddy AR [corrected to Reddy ASN]	11889034
Foreman J, Johansson H, Hornitschek P, Josse EM, Fankhauser C, Halliday KJ	Light receptor action is critical for maintaining plant biomass at warm ambient temperatures	Plant J. 2011 Feb;65(3):441-52.	21265897
Fujikura U, Horiguchi G, Ponce MR, Micol JL, Tsukaya H	Coordination of cell proliferation and cell expansion mediated by ribosome-related processes in the leaves of Arabidopsis thaliana	Plant J. 2009 Aug;59(3):499-508. doi: 10.1111/j.1365-313X.2009.03886.x. Epub 2009 Apr 6. Erratum in: Plant J. 2009 Dec;60(5):930	19392710
Galichet A, Gruissem W	Developmentally controlled farnesylation modulates AtNAP1;1 function in cell proliferation and cell expansion during Arabidopsis leaf development	Plant Physiol. 2006 Dec;142(4):1412-26. Epub 2006 Oct 13	17041028
Galstyan A, Cifuentes-Esquivel N, Bou-Torrent J, Martinez-Garcia JF	The shade avoidance syndrome in Arabidopsis: a fundamental role for atypical basic helix-loop-helix proteins as transcriptional cofactors	Plant J. 2011 Apr;66(2):258-67.	21205034
Gandotra N, Coughlan SJ, Nelson T	The Arabidopsis leaf provascular cell transcriptome is enriched in genes with roles in vein patterning	Plant J. 2013 Apr;74(1):48-58.	23437797
Gao Y, Liu H, An C, Shi Y, Liu X, Yuan W, Zhang B, Yang J, Yu C, Gao H	Arabidopsis FRS4/CPD25 and FHY3/CPD45 work cooperatively to promote the expression of the chloroplast division gene ARC5 and chloroplast division	Plant J. 2013 Sep;75(5):795-807.	23662592
Garcia D, Collier SA, Byrne ME, Martienssen RA	Specification of leaf polarity in Arabidopsis via the trans-acting siRNA pathway	Curr Biol. 2006 May 9;16(9):933-8	16682355
Gardiner J, Donner TJ, Scarpella E	Simultaneous activation of SHR and ATHB8 expression defines switch to preprocambial cell state in Arabidopsis leaf development	Dev Dyn. 2011 Jan;240(1):261-70. doi: 10.1002/dvdy.22516	21128301
Germain A, Herlich S, Larom S, Kim SH, Schuster G, Stern DB	Mutational analysis of Arabidopsis chloroplast polynucleotide phosphorylase reveals roles for both RNase PH core domains in polyadenylation, RNA 3'-end maturation and intron degradation	Plant J. 2011 Aug;67(3):381-94	21466602
Gilkerson J, Perez-Ruiz JM, Chory J, Callis J	The plastid-localized pfkB-type carbohydrate kinases FRUCTOKINASE-LIKE 1 and 2 are essential for growth and development of Arabidopsis thaliana	BMC Plant Biol. 2012 Jul 8;12:102. doi: 10.1186/1471-2229-12-102	22770232
Godge MR, Kumar D, Kumar PP	Arabidopsis HOG1 gene and its petunia homolog PETCBP act as key regulators of yield parameters	Plant Cell Rep. 2008 Sep;27(9):1497-507. doi: 10.1007/s00299-008-0576-z. Epub 2008 Jul 1	18592247
Goh HH, Sloan J, Dorca-Fornell C, Fleming A	Inducible repression of multiple expansin genes leads to growth suppression during leaf development	Plant Physiol. 2012 Aug;159(4):1759-70. doi: 10.1104/pp.112.200881. Epub 2012 Jun 27	22740614
Gonzalez N, De Bodt S, Sulpice R, Jikumaru Y, Chae E, Dhondt S, Van Daele T, De Milde L, Weigel D, Kamiya Y, Stitt M, Beemster GT, Inzé D	Increased leaf size: different means to an end	Plant Physiol. 2010 Jul;153(3):1261-79. doi: 10.1104/pp.110.156018. Epub 2010 May 11	20460583
González-Bayón R, Kinsman EA, Quesada V, Vera A, Robles P, Ponce MR, Pyke KA, Micol JL	Mutations in the RETICULATA gene dramatically alter internal architecture but have little effect on overall organ shape in Arabidopsis leaves	J Exp Bot. 2006;57(12):3019-31. Epub 2006 Jul 26	16873448
Grigg SP, Canales C, Hay A, Tsiantis M	SERRATE coordinates shoot meristem function and leaf axial patterning in Arabidopsis	Nature. 2005 Oct 13;437(7061):1022-6	16222298
Groszmann M, Bylstra Y, Lampugnani ER, Smyth DR	Regulation of tissue-specific expression of SPATULA, a bHLH gene involved in carpel development, seedling germination, and lateral organ growth in Arabidopsis	J Exp Bot. 2010 Mar;61(5):1495-508. doi: 10.1093/jxb/erq015. Epub 2010 Feb 22	20176890
Guan H, Kang D, Fan M, Chen Z, Qu LJ	Overexpression of a new putative membrane protein gene AtMRB1 results in organ size enlargement in Arabidopsis	J Integr Plant Biol. 2009 Feb;51(2):130-9. doi: 10.1111/j.1744-7909.2008.00795.x	19200151
Guenot B, Bayer E, Kierzkowski D, Smith RS, Mandel T, Žádníková P, Benková E, Kuhlemeier C	Pin1-independent leaf initiation in Arabidopsis	Plant Physiol. 2012 Aug;159(4):1501-10. doi: 10.1104/pp.112.200402. Epub 2012 Jun 21	22723086
Guérinier T, Millan L, Crozet P, Oury C, Rey F, Valot B, Mathieu C, Vidal J, Hodges M, Thomas M, Glab N	Phosphorylation of p27(KIP1) homologs KRP6 and 7 by SNF1-related protein kinase-1 links plant energy homeostasis and cell proliferation	Plant J. 2013 Aug;75(3):515-25.	23617622
Guo H, Li L, Ye H, Yu X, Algreen A, Yin Y	Three related receptor-like kinases are required for optimal cell elongation in Arabidopsis thaliana	Proc Natl Acad Sci U S A. 2009 May 5;106(18):7648-53. doi: 10.1073/pnas.0812346106. Epub 2009 Apr 21	19383785
Guo H, Ye H, Li L, Yin Y	A family of receptor-like kinases are regulated by BES1 and involved in plant growth in Arabidopsis thaliana	Plant Signal Behav. 2009 Aug;4(8):784-6. doi: 10.1073/pnas.0812346106. Epub 2009 Aug 8	19820315
Ha CM, Jun JH, Fletcher JC	Control of Arabidopsis leaf morphogenesis through regulation of the YABBY and KNOX families of transcription factors	Genetics. 2010 Sep;186(1):197-206. doi: 10.1534/genetics.110.118703. Epub 2010 Jul 6	20610407
Ha CM, Jun JH, Nam HG, Fletcher JC	BLADE-ON-PETIOLE1 encodes a BTB/POZ domain protein required for leaf morphogenesis in Arabidopsis thaliana	Plant Cell Physiol. 2004 Oct;45(10):1361-70	15564519
Ha CM, Jun JH, Nam HG, Fletcher JC	BLADE-ON-PETIOLE 1 and 2 control Arabidopsis lateral organ fate through regulation of LOB domain and adaxial-abaxial polarity genes	Plant Cell. 2007 Jun;19(6):1809-25. Epub 2007 Jun 29	17601823
Ha CM, Kim GT, Kim BC, Jun JH, Soh MS, Ueno Y, Machida Y, Tsukaya H, Nam HG	The BLADE-ON-PETIOLE 1 gene controls leaf pattern formation through the modulation of meristematic activity in Arabidopsis	Development. 2003 Jan;130(1):161-72	12441300
Han W, Rhee HI, Cho JW, Ku MS, Song PS, Wang MH	Overexpression of Arabidopsis ACK1 alters leaf morphology and retards growth and development	Biochem Biophys Res Commun. 2005 May 13;330(3):887-90	15809079
Hanson J, Johannesson H, Engström P	Sugar-dependent alterations in cotyledon and leaf development in transgenic plants expressing the HDZhdip gene ATHB13	Plant Mol Biol. 2001 Feb;45(3):247-62	11292072
Hara K, Yokoo T, Kajita R, Onishi T, Yahata S, Peterson KM, Torii KU, Kakimoto T	Epidermal cell density is autoregulated via a secretory peptide, EPIDERMAL PATTERNING FACTOR 2 in Arabidopsis leaves	Plant Cell Physiol. 2009 Jun;50(6):1019-31. doi: 10.1093/pcp/pcp068. Epub 2009 May 12	19435754
Hashimura Y, Ueguchi C	The Arabidopsis MERISTEM DISORGANIZATION 1 gene is required for the maintenance of stem cells through the reduction of DNA damage	Plant J. 2011 Nov;68(4):657-69	21781195
Hasson A, Plessis A, Blein T, Adroher B, Grigg S, Tsiantis M, Boudaoud A, Damerval C, Laufs P	Evolution and diverse roles of the CUP-SHAPED COTYLEDON genes in Arabidopsis leaf development	Plant Cell. 2011 Jan;23(1):54-68. doi: 10.1105/tpc.110.081448. Epub 2011 Jan 21	21258003
Hay A, Barkoulas M, Tsiantis M	ASYMMETRIC LEAVES1 and auxin activities converge to repress BREVIPEDICELLUS expression and promote leaf development in Arabidopsis	Development. 2006 Oct;133(20):3955-61. Epub 2006 Sep 13	16971475
He SS, Liu J, Xie Z, O'Neill D, Dotson S	Arabidopsis E2Fa plays a bimodal role in regulating cell division and cell growth	Plant Mol Biol. 2004 Sep;56(2):171-84	15604736
Hectors K, Jacques E, Prinsen E, Guisez Y, Verbelen JP, Jansen MA, Vissenberg K	UV radiation reduces epidermal cell expansion in leaves of Arabidopsis thaliana	J Exp Bot. 2010 Oct;61(15):4339-49. doi: 10.1093/jxb/erq235. Epub 2010 Aug 11	20702567
Hentrich M, Böttcher C, Düchting P, Cheng Y, Zhao Y, Berkowitz O, Masle J, Medina J, Pollmann S	The jasmonic acid signaling pathway is linked to auxin homeostasis through the modulation of YUCCA8 and YUCCA9 gene expression	Plant J. 2013 May;74(4):626-37.	23425284
Hepworth SR, Zhang Y, McKim S, Li X, Haughn GW	BLADE-ON-PETIOLE-dependent signaling controls leaf and floral patterning in Arabidopsis	Plant Cell. 2005 May;17(5):1434-48. Epub 2005 Apr 1	15805484
Holst K, Schmülling T, Werner T	Enhanced cytokinin degradation in leaf primordia of transgenic Arabidopsis plants reduces leaf size and shoot organ primordia formation	J Plant Physiol. 2011 Aug 15;168(12):1328-34. doi: 10.1016/j.jplph.2011.03.003. Epub 2011 Apr 6	21474200
Hong Y, Devaiah SP, Bahn SC, Thamasandra BN, Li M, Welti R, Wang X	Phospholipase D epsilon and phosphatidic acid enhance Arabidopsis nitrogen signaling and growth	Plant J. 2009 May;58(3):376-87. doi: 10.1111/j.1365-313X.2009.03788.x. Epub 2009 Jan 8	19143999
Horiguchi G, Ferjani A, Fujikura U, Tsukaya H	Coordination of cell proliferation and cell expansion in the control of leaf size in Arabidopsis thaliana	J Plant Res. 2006 Jan;119(1):37-42. Epub 2005 Nov 12. Review	16284709
Horiguchi G, Gonzalez N, Beemster GT, Inzé D, Tsukaya H	Impact of segmental chromosomal duplications on leaf size in the grandifolia-D mutants of Arabidopsis thaliana	Plant J. 2009 Oct;60(1):122-33. doi: 10.1111/j.1365-313X.2009.03940.x. Epub 2009 Jun 5	19508432
Horiguchi G, Kim GT, Tsukaya H	The transcription factor AtGRF5 and the transcription coactivator AN3 regulate cell proliferation in leaf primordia of Arabidopsis thaliana	Plant J. 2005 Jul;43(1):68-78	15960617
Horiguchi G, Mollá-Morales A, Pérez-Pérez JM, Kojima K, Robles P, Ponce MR, Micol JL, Tsukaya H	Differential contributions of ribosomal protein genes to Arabidopsis thaliana leaf development	Plant J. 2011 Mar;65(5):724-36. doi: 10.1111/j.1365-313X.2010.04457.x. Epub 2011 Jan 19	21251100
Hornitschek P, Kohnen MV, Lorrain S, Rougemont J, Ljung K, López-Vidriero I, Franco-Zorrilla JM, Solano R, Trevisan M, Pradervand S, Xenarios I, Fankhauser C	Phytochrome interacting factors 4 and 5 control seedling growth in changing light conditions by directly controlling auxin signaling	Plant J. 2012 Sep;71(5):699-711	22536829
Horváth BM, Magyar Z, Zhang Y, Hamburger AW, Bakó L, Visser RG, Bachem CW, Bögre L	EBP1 regulates organ size through cell growth and proliferation in plants	EMBO J. 2006 Oct 18;25(20):4909-20. Epub 2006 Oct 5	17024182
Hricová A, Quesada V, Micol JL	The SCABRA3 nuclear gene encodes the plastid RpoTp RNA polymerase, which is required for chloroplast biogenesis and mesophyll cell proliferation in Arabidopsis	Plant Physiol. 2006 Jul;141(3):942-56. Epub 2006 May 12	16698900
Hu W, Ma H	Characterization of a novel putative zinc finger gene MIF1: involvement in multiple hormonal regulation of Arabidopsis development	Plant J. 2006 Feb;45(3):399-422	16412086
Hu Y, Chen L, Wang H, Zhang L, Wang F, Yu D	Arabidopsis transcription factor WRKY8 functions antagonistically with its interacting partner VQ9 to modulate salinity stress tolerance	Plant J. 2013 Jun;74(5):730-45.	23451802
Hu Y, Poh HM, Chua NH	The Arabidopsis ARGOS-LIKE gene regulates cell expansion during organ growth	Plant J. 2006 Jul;47(1):1-9. Erratum in: Plant J. 2006 Aug;47(3):490	16824178
Hu Y, Xie Q, Chua NH	The Arabidopsis auxin-inducible gene ARGOS controls lateral organ size	Plant Cell. 2003 Sep;15(9):1951-61	12953103
Hu Z, Qin Z, Wang M, Xu C, Feng G, Liu J, Meng Z, Hu Y	The Arabidopsis SMO2, a homologue of yeast TRM112, modulates progression of cell division during organ growth	Plant J. 2010 Feb;61(4):600-10. doi: 10.1111/j.1365-313X.2009.04085.x. Epub 2009 Nov 19	19929876
Huang S, Raman AS, Ream JE, Fujiwara H, Cerny RE, Brown SM	Overexpression of 20-oxidase confers a gibberellin-overproduction phenotype in Arabidopsis	Plant Physiol. 1998 Nov;118(3):773-81	9808721
Huang T, Harrar Y, Lin C, Reinhart B, Newell NR, Talavera-Rauh F, Hokin SA, Barton MK, Kerstetter RA	Arabidopsis KANADI1 acts as a transcriptional repressor by interacting with a specific cis-element and regulates auxin biosynthesis, transport, and signaling in opposition to HD-ZIPIII factors	Plant Cell. 2014 Jan;26(1):246-62.	24464295
Huang X, Zhang X, Yang S	A novel chloroplast-localized protein EMB1303 is required for chloroplast development in Arabidopsis	Cell Res. 2009 Oct;19(10):1205-16. doi: 10.1038/cr.2009.84. Epub 2009 Jul 7. Erratum in: Cell Res. 2009 Oct;19(10):1225	19581937
Hunt L, Gray JE	The signaling peptide EPF2 controls asymmetric cell divisions during stomatal development	Curr Biol. 2009 May 26;19(10):864-9. doi: 10.1016/j.cub.2009.03.069. Epub 2009 Apr 23	19398336
Hunt L, Gray JE	BASL and EPF2 act independently to regulate asymmetric divisions during stomatal development	Plant Signal Behav. 2010 Mar;5(3):278-80. Epub 2010 Mar 18	20220310
Ichihashi Y, Horiguchi G, Gleissberg S, Tsukaya H	The bHLH transcription factor SPATULA controls final leaf size in Arabidopsis thaliana	Plant Cell Physiol. 2010 Feb;51(2):252-61. doi: 10.1093/pcp/pcp184. Epub 2009 Dec 29	20040585
Ikezaki M, Kojima M, Sakakibara H, Kojima S, Ueno Y, Machida C, Machida Y	Genetic networks regulated by ASYMMETRIC LEAVES1 (AS1) and AS2 in leaf development in Arabidopsis thaliana: KNOX genes control five morphological events	Plant J. 2010 Jan;61(1):70-82. doi: 10.1111/j.1365-313X.2009.04033.x. Epub 2009 Sep 26	19891706
Irigoyen S, Karlsson PM, Kuruvilla J, Spetea C, Versaw WK	The sink-specific plastidic phosphate transporter PHT4;2 influences starch accumulation and leaf size in Arabidopsis	Plant Physiol. 2011 Dec;157(4):1765-77. doi: 10.1104/pp.111.181925. Epub 2011 Sep 29	21960139
Iwakawa H, Iwasaki M, Kojima S, Ueno Y, Soma T, Tanaka H, Semiarti E, Machida Y, Machida C	Expression of the ASYMMETRIC LEAVES2 gene in the adaxial domain of Arabidopsis leaves represses cell proliferation in this domain and is critical for the development of properly expanded leaves	Plant J. 2007 Jul;51(2):173-84. Epub 2007 Jun 8	17559509
Jiang Y, Liang G, Yang S, Yu D	Arabidopsis WRKY57 functions as a node of convergence for jasmonic acid- and auxin-mediated signaling in jasmonic acid-induced leaf senescence	Plant Cell. 2014 Jan;26(1):230-45.	24424094
Jin H, Song Z, Nikolau BJ	Reverse genetic characterization of two paralogous acetoacetyl CoA thiolase genes in Arabidopsis reveals their importance in plant growth and development	Plant J. 2012 Jun;70(6):1015-32.	22332816
Jing Y, Cui D, Bao F, Hu Z, Qin Z, Hu Y	Tryptophan deficiency affects organ growth by retarding cell expansion in Arabidopsis	Plant J. 2009 Feb;57(3):511-21. doi: 10.1111/j.1365-313X.2008.03706.x. Epub 2008 Oct 8	18980661
Jonathan Lightner, Douglas W. James Jr., Hugo K. Dooner, John Browse	Altered body morphology is caused by increased stearate levels in a mutant of Arabidopsis	The Plant Journal	0
Jover-Gil S, Candela H, Robles P, Aguilera V, Barrero JM, Micol JL, Ponce MR	The microRNA pathway genes AGO1, HEN1 and HYL1 participate in leaf proximal-distal, venation and stomatal patterning in Arabidopsis	Plant Cell Physiol. 2012 Jul;53(7):1322-33. doi: 10.1093/pcp/pcs077. Epub 2012 May 22	22623415
Jun JH, Ha CM, Fletcher JC	BLADE-ON-PETIOLE1 coordinates organ determinacy and axial polarity in arabidopsis by directly activating ASYMMETRIC LEAVES2	Plant Cell. 2010 Jan;22(1):62-76. doi: 10.1105/tpc.109.070763. Epub 2010 Jan 29	20118228
Jungkunz I, Link K, Vogel F, Voll LM, Sonnewald S, Sonnewald U	AtHsp70-15-deficient Arabidopsis plants are characterized by reduced growth, a constitutive cytosolic protein response and enhanced resistance to TuMV	Plant J. 2011 Jun;66(6):983-95	21418353
Junker A, Mönke G, Rutten T, Keilwagen J, Seifert M, Thi TM, Renou JP, Balzergue S, Viehöver P, Hähnel U, Ludwig-Müller J, Altschmied L, Conrad U, Weisshaar B, Bäumlein H	Elongation-related functions of LEAFY COTYLEDON1 during the development of Arabidopsis thaliana	Plant J. 2012 Aug;71(3):427-42	22429691
Kang J, Mizukami Y, Wang H, Fowke L, Dengler NG	Modification of cell proliferation patterns alters leaf vein architecture in Arabidopsis thaliana	Planta. 2007 Oct;226(5):1207-18. Epub 2007 Jun 15	17569988
Kang M, Abdelmageed H, Lee S, Reichert A, Mysore KS, Allen RD	AtMBP-1, an alternative translation product of LOS2, affects abscisic acid responses and is modulated by the E3 ubiquitin ligase AtSAP5	Plant J. 2013 Nov;76(3):481-93.	23952686
Kasmati AR, Töpel M, Patel R, Murtaza G, Jarvis P	Molecular and genetic analyses of Tic20 homologues in Arabidopsis thaliana chloroplasts	Plant J. 2011 Jun;66(5):877-89.	21395885
Kerstetter RA, Bollman K, Taylor RA, Bomblies K, Poethig RS	KANADI regulates organ polarity in Arabidopsis	Nature. 2001 Jun 7;411(6838):706-9	11395775
Kieffer M, Master V, Waites R, Davies B	TCP14 and TCP15 affect internode length and leaf shape in Arabidopsis	Plant J. 2011 Oct;68(1):147-58. doi: 10.1111/j.1365-313X.2011.04674.x. Epub 2011 Jul 21	21668538
Kim GT, Shoda K, Tsuge T, Cho KH, Uchimiya H, Yokoyama R, Nishitani K, Tsukaya H	The ANGUSTIFOLIA gene of Arabidopsis, a plant CtBP gene, regulates leaf-cell expansion, the arrangement of cortical microtubules in leaf cells and expression of a gene involved in cell-wall formation	EMBO J. 2002 Mar 15;21(6):1267-79	11889033
Kim GT, Tsukaya H, Saito Y, Uchimiya H	Changes in the shapes of leaves and flowers upon overexpression of cytochrome P450 in Arabidopsis	Proc Natl Acad Sci U S A. 1999 Aug 3;96(16):9433-7	10430960
Kim GT, Tsukaya H, Uchimiya H	The ROTUNDIFOLIA3 gene of Arabidopsis thaliana encodes a new member of the cytochrome P-450 family that is required for the regulated polar elongation of leaf cells	Genes Dev. 1998 Aug 1;12(15):2381-91	9694802
Kim GT, Tsukaya H, Uchimiya H	The CURLY LEAF gene controls both division and elongation of cells during the expansion of the leaf blade in Arabidopsis thaliana	Planta. 1998 Oct;206(2):175-83	9736998
Kim HS, Kim SJ, Abbasi N, Bressan RA, Yun DJ, Yoo SD, Kwon SY, Choi SB	The DOF transcription factor Dof5.1 influences leaf axial patterning by promoting Revoluta transcription in Arabidopsis	Plant J. 2010 Nov;64(3):524-35	20807212
Kim JH, Choi D, Kende H	The AtGRF family of putative transcription factors is involved in leaf and cotyledon growth in Arabidopsis	Plant J. 2003 Oct;36(1):94-104	12974814
Kim JH, Kende H	A transcriptional coactivator, AtGIF1, is involved in regulating leaf growth and morphology in Arabidopsis	Proc Natl Acad Sci U S A. 2004 Sep 7;101(36):13374-9. Epub 2004 Aug 23	15326298
Kim TH, Kim BH, Yahalom A, Chamovitz DA, von Arnim AG	Translational regulation via 5' mRNA leader sequences revealed by mutational analysis of the Arabidopsis translation initiation factor subunit eIF3h	Plant Cell. 2004 Dec;16(12):3341-56. Epub 2004 Nov 17	15548739
Kim WC, Ko JH, Kim JY, Kim JM, Bae HJ, Han KH	MYB46 directly regulates the gene expression of secondary wall-associated cellulose synthases in Arabidopsis	Plant J. 2012 Aug 13.	22889423
Kim Y, Park S, Gilmour SJ, Thomashow MF	Roles of CAMTA transcription factors and salicylic acid in configuring the low-temperature transcriptome and freezing tolerance of Arabidopsis	Plant J. 2013 Aug;75(3):364-76.	23581962
Kirch T, Simon R, Grünewald M, Werr W	The DORNROSCHEN/ENHANCER OF SHOOT REGENERATION1 gene of Arabidopsis acts in the control of meristem ccll fate and lateral organ development	Plant Cell. 2003 Mar;15(3):694-705	12615942
Kirik V, Schrader A, Uhrig JF, Hulskamp M	MIDGET unravels functions of the Arabidopsis topoisomerase VI complex in DNA endoreduplication, chromatin condensation, and transcriptional silencing	Plant Cell. 2007 Oct;19(10):3100-10. Epub 2007 Oct 19	17951446
Klucher KM, Chow H, Reiser L, Fischer RL	The AINTEGUMENTA gene of Arabidopsis required for ovule and female gametophyte development is related to the floral homeotic gene APETALA2	Plant Cell. 1996 Feb;8(2):137-53	8742706
Koiwa H, Barb AW, Xiong L, Li F, McCully MG, Lee BH, Sokolchik I, Zhu J, Gong Z, Reddy M, Sharkhuu A, Manabe Y, Yokoi S, Zhu JK, Bressan RA, Hasegawa PM	C-terminal domain phosphatase-like family members (AtCPLs) differentially regulate Arabidopsis thaliana abiotic stress signaling, growth, and development	Proc Natl Acad Sci U S A. 2002 Aug 6;99(16):10893-8. Epub 2002 Jul 29	12149434
Köllmer I, Werner T, Schmülling T	Ectopic expression of different cytokinin-regulated transcription factor genes of Arabidopsis thaliana alters plant growth and development	J Plant Physiol. 2011 Aug 15;168(12):1320-7. doi: 10.1016/j.jplph.2011.02.006. Epub 2011 Mar 31	21453984
Kozuka T, Horiguchi G, Kim GT, Ohgishi M, Sakai T, Tsukaya H	The different growth responses of the Arabidopsis thaliana leaf blade and the petiole during shade avoidance are regulated by photoreceptors and sugar	Plant Cell Physiol. 2005 Jan;46(1):213-23. Epub 2005 Jan 19	15659441
Krizek B	AINTEGUMENTA and AINTEGUMENTA-LIKE6 act redundantly to regulate Arabidopsis floral growth and patterning	Plant Physiol. 2009 Aug;150(4):1916-29. doi: 10.1104/pp.109.141119. Epub 2009 Jun 19	19542297
Krizek BA	AINTEGUMENTA utilizes a mode of DNA recognition distinct from that used by proteins containing a single AP2 domain	Nucleic Acids Res. 2003 Apr 1;31(7):1859-68	12655002
Krizek BA	Aintegumenta and Aintegumenta-Like6 regulate auxin-mediated flower development in Arabidopsis	BMC Res Notes. 2011 Jun 7;4:176. doi: 10.1186/1756-0500-4-176	21645408
Krizek BA, Sulli C	Mapping sequences required for nuclear localization and the transcriptional activation function of the Arabidopsis protein AINTEGUMENTA	Planta. 2006 Aug;224(3):612-21. Epub 2006 Mar 8	16523347
Kumaran MK, Bowman JL, Sundaresan V	YABBY polarity genes mediate the repression of KNOX homeobox genes in Arabidopsis	Plant Cell. 2002 Nov;14(11):2761-70	12417699
Kurdyukov S, Faust A, Nawrath C, Bär S, Voisin D, Efremova N, Franke R, Schreiber L, Saedler H, Métraux JP, Yephremov A	The epidermis-specific extracellular BODYGUARD controls cuticle development and morphogenesis in Arabidopsis	Plant Cell. 2006 Feb;18(2):321-39. Epub 2006 Jan 13	16415209
Kurepa J, Wang S, Li Y, Zaitlin D, Pierce AJ, Smalle JA	Loss of 26S proteasome function leads to increased cell size and decreased cell number in Arabidopsis shoot organs	Plant Physiol. 2009 May;150(1):178-89. doi: 10.1104/pp.109.135970. Epub 2009 Mar 25	19321709
Kusumi K, Sakata C, Nakamura T, Kawasaki S, Yoshimura A, Iba K	A plastid protein NUS1 is essential for build-up of the genetic system for early chloroplast development under cold stress conditions	Plant J. 2011 Dec;68(6):1039-50	21981410
Kwon YR, Lee HJ, Kim KH, Hong SW, Lee SJ, Lee H	Ectopic expression of Expansin3 or Expansinbeta1 causes enhanced hormone and salt stress sensitivity in Arabidopsis	Biotechnol Lett. 2008 Jul;30(7):1281-8. doi: 10.1007/s10529-008-9678-5. Epub 2008 Mar 4	18317696
Lange H, Sement FM, Gagliardi D	MTR4, a putative RNA helicase and exosome co-factor, is required for proper rRNA biogenesis and development in Arabidopsis thaliana	Plant J. 2011 Oct;68(1):51-63	21682783
Larson-Rabin Z, Li Z, Masson PH, Day CD	FZR2/CCS52A1 expression is a determinant of endoreduplication and cell expansion in Arabidopsis	Plant Physiol. 2009 Feb;149(2):874-84. doi: 10.1104/pp.108.132449. Epub 2008 Dec 12	19074624
Le Hir R, Sorin C, Chakraborti D, Moritz T, Schaller H, Tellier F, Robert S, Morin H, Bako L, Bellini C	ABCG9, ABCG11 and ABCG14 ABC transporters are required for vascular development in Arabidopsis	Plant J. 2013 Dec;76(5):811-24.	24112720
Lease KA, Wen J, Li J, Doke JT, Liscum E, Walker JC	A mutant Arabidopsis heterotrimeric G-protein beta subunit affects leaf, flower, and fruit development	Plant Cell. 2001 Dec;13(12):2631-41	11752377
Leasure CD, Fiume E, Fletcher JC	The essential gene EMB1611 maintains shoot apical meristem function during Arabidopsis development	Plant J. 2009 Feb;57(4):579-92. doi: 10.1111/j.1365-313X.2008.03708.x. Epub 2008 Oct 8	18980659
Lechner E, Xie D, Grava S, Pigaglio E, Planchais S, Murray JA, Parmentier Y, Mutterer J, Dubreucq B, Shen WH, Genschik P	The AtRbx1 protein is part of plant SCF complexes, and its down-regulation causes severe growth and developmental defects	J Biol Chem. 2002 Dec 20;277(51):50069-80. Epub 2002 Oct 14	12381738
Lee BH, Ko JH, Lee S, Lee Y, Pak JH, Kim JH	The Arabidopsis GRF-INTERACTING FACTOR gene family performs an overlapping function in determining organ size as well as multiple developmental properties	Plant Physiol. 2009 Oct;151(2):655-68. doi: 10.1104/pp.109.141838. Epub 2009 Jul 31	19648231
Lee KH, Park J, Williams DS, Xiong Y, Hwang I, Kang BH	Defective chloroplast development inhibits maintenance of normal levels of abscisic acid in a mutant of the Arabidopsis RH3 DEAD-box protein during early post-germination growth	Plant J. 2013 Mar;73(5):720-32.	23227895
Lee LY, Hou X, Fang L, Fan S, Kumar PP, Yu H	STUNTED mediates the control of cell proliferation by GA in Arabidopsis	Development. 2012 May;139(9):1568-76. doi: 10.1242/dev.079426	22492352
Lee S, Seo PJ, Lee HJ, Park CM	A NAC transcription factor NTL4 promotes reactive oxygen species production during drought-induced leaf senescence in Arabidopsis	Plant J. 2012 Jun;70(5):831-44.	22313226
Lee YK, Kim GT, Kim IJ, Park J, Kwak SS, Choi G, Chung WI	LONGIFOLIA1 and LONGIFOLIA2, two homologous genes, regulate longitudinal cell elongation in Arabidopsis	Development. 2006 Nov;133(21):4305-14	17038516
Li E, Wang S, Liu Y, Chen JG, Douglas CJ	OVATE FAMILY PROTEIN4 (OFP4) interaction with KNAT7 regulates secondary cell wall formation in Arabidopsis thaliana	Plant J. 2011 Jul;67(2):328-41. doi: 10.1111/j.1365-313X.2011.04595.x. Epub 2011 May 12	21457372
Li H, Johnson P, Stepanova A, Alonso JM, Ecker JR	Convergence of signaling pathways in the control of differential cell growth in Arabidopsis	Dev Cell. 2004 Aug;7(2):193-204	15296716
Li J, Brader G, Helenius E, Kariola T, Palva ET	Biotin deficiency causes spontaneous cell death and activation of defense signaling	Plant J. 2012 Apr;70(2):315-26.	22126457
Li S, van Os GM, Ren S, Yu D, Ketelaar T, Emons AM, Liu CM	Expression and functional analyses of EXO70 genes in Arabidopsis implicate their roles in regulating cell type-specific exocytosis	Plant Physiol. 2010 Dec;154(4):1819-30. doi: 10.1104/pp.110.164178. Epub 2010 Oct 13	20943851
Li S, Zachgo S	TCP3 interacts with R2R3-MYB proteins, promotes flavonoid biosynthesis and negatively regulates the auxin response in Arabidopsis thaliana	Plant J. 2013 Dec;76(6):901-13.	24118612
Li Y, Zheng L, Corke F, Smith C, Bevan MW	Control of final seed and organ size by the DA1 gene family in Arabidopsis thaliana	Genes Dev. 2008 May 15;22(10):1331-6. doi: 10.1101/gad.463608	18483219
Li Z, Li B, Shen WH, Huang H, Dong A	TCP transcription factors interact with AS2 in the repression of class-I KNOX genes in Arabidopsis thaliana	Plant J. 2012 Jul;71(1):99-107. doi: 10.1111/j.1365-313X.2012.04973.x. Epub 2012 Apr 26	22380849
Lim PO, Lee IC, Kim J, Kim HJ, Ryu JS, Woo HR, Nam HG	Auxin response factor 2 (ARF2) plays a major role in regulating auxin-mediated leaf longevity	J Exp Bot. 2010 Mar;61(5):1419-30. doi: 10.1093/jxb/erq010. Epub 2010 Feb 17	20164142
Lin PC, Pomeranz MC, Jikumaru Y, Kang SG, Hah C, Fujioka S, Kamiya Y, Jang JC	The Arabidopsis tandem zinc finger protein AtTZF1 affects ABA- and GA-mediated growth, stress and gene expression responses	Plant J. 2011 Jan;65(2):253-68.	21223390
Lin WC, Shuai B, Springer PS	The Arabidopsis LATERAL ORGAN BOUNDARIES-domain gene ASYMMETRIC LEAVES2 functions in the repression of KNOX gene expression and in adaxial-abaxial patterning	Plant Cell. 2003 Oct;15(10):2241-52. Epub 2003 Sep 24	14508003
Lincoln C, Britton JH, Estelle M	Growth and development of the axr1 mutants of Arabidopsis	Plant Cell. 1990 Nov;2(11):1071-80	1983791
Liu D, Song Y, Chen Z, Yu D	Ectopic expression of miR396 suppresses GRF target gene expression and alters leaf growth in Arabidopsis	Physiol Plant. 2009 Jun;136(2):223-36. doi: 10.1111/j.1399-3054.2009.01229.x. Epub 2009 Feb 2	19453503
Liu Y, Wang F, Zhang H, He H, Ma L, Deng XW	Functional characterization of the Arabidopsis ubiquitin-specific protease gene family reveals specific role and redundancy of individual members in development	Plant J. 2008 Sep;55(5):844-56. doi: 10.1111/j.1365-313X.2008.03557.x. Epub 2008 May 14	18485060
Lolas IB, Himanen K, Grønlund JT, Lynggaard C, Houben A, Melzer M, Van Lijsebettens M, Grasser KD	The transcript elongation factor FACT affects Arabidopsis vegetative and reproductive development and genetically interacts with HUB1/2	Plant J. 2010 Feb;61(4):686-97. doi: 10.1111/j.1365-313X.2009.04096.x. Epub 2009 Nov 27	19947984
Lynn K, Fernandez A, Aida M, Sedbrook J, Tasaka M, Masson P, Barton MK	The PINHEAD/ZWILLE gene acts pleiotropically in Arabidopsis development and has overlapping functions with the ARGONAUTE1 gene	Development. 1999 Feb;126(3):469-81	9876176
Lyzenga WJ, Booth JK, Stone SL	The Arabidopsis RING-type E3 ligase XBAT32 mediates the proteasomal degradation of the ethylene biosynthetic enzyme, 1-aminocyclopropane-1-carboxylate synthase 7	Plant J. 2012 Jul;71(1):23-34	22339729
MacAlister CA, Ohashi-Ito K, Bergmann DC	Transcription factor control of asymmetric cell divisions that establish the stomatal lineage	Nature. 2007 Feb 1;445(7127):537-40. Epub 2006 Dec 20	17183265
Magyar Z, Horváth B, Khan S, Mohammed B, Henriques R, De Veylder L, Bakó L, Scheres B, Bögre L	Arabidopsis E2FA stimulates proliferation and endocycle separately through RBR-bound and RBR-free complexes	EMBO J. 2012 Mar 21;31(6):1480-93. doi: 10.1038/emboj.2012.13. Epub 2012 Feb 3	22307083
Malinowski R, Kasprzewska A, Fleming AJ	Targeted manipulation of leaf form via local growth repression	Plant J. 2011 Jun;66(6):941-52.	21418354
Marsch-Martinez N, Greco R, Becker JD, Dixit S, Bergervoet JH, Karaba A, de Folter S, Pereira A	BOLITA, an Arabidopsis AP2/ERF-like transcription factor that affects cell expansion and proliferation/differentiation pathways	Plant Mol Biol. 2006 Dec;62(6):825-43. Epub 2006 Oct 12	17096212
Martinis J, Glauser G, Valimareanu S, Stettler M, Zeeman SC, Yamamoto H, Shikanai T, Kessler F	ABC1K1/PGR6 kinase: a regulatory link between photosynthetic activity and chloroplast metabolism	Plant J. 2014 Jan;77(2):269-83.	24267661
Masuda HP, Cabral LM, De Veylder L, Tanurdzic M, de Almeida Engler J, Geelen D, Inzé D, Martienssen RA, Ferreira PC, Hemerly AS	ABAP1 is a novel plant Armadillo BTB protein involved in DNA replication and transcription	EMBO J. 2008 Oct 22;27(20):2746-56. doi: 10.1038/emboj.2008.191. Epub 2008 Sep 25	18818695
Matschi S, Werner S, Schulze WX, Legen J, Hilger HH, Romeis T	Function of calcium-dependent protein kinase CPK28 of Arabidopsis thaliana in plant stem elongation and vascular development	Plant J. 2013 Mar;73(6):883-96.	23252373
McConnell JR, Barton MK	Leaf polarity and meristem formation in Arabidopsis	Development. 1998 Aug;125(15):2935-42	9655815
McConnell JR, Emery J, Eshed Y, Bao N, Bowman J, Barton MK	Role of PHABULOSA and PHAVOLUTA in determining radial patterning in shoots	Nature. 2001 Jun 7;411(6838):709-13	11395776
Minamisawa N, Sato M, Cho KH, Ueno H, Takechi K, Kajikawa M, Yamato KT, Ohyama K, Toyooka K, Kim GT, Horiguchi G, Takano H, Ueda T, Tsukaya H	ANGUSTIFOLIA, a plant homolog of CtBP/BARS, functions outside the nucleus	Plant J. 2011 Dec;68(5):788-99	21801251
Mizukami Y, Fischer RL	Plant organ size control: AINTEGUMENTA regulates growth and cell numbers during organogenesis	Proc Natl Acad Sci U S A. 2000 Jan 18;97(2):942-7	10639184
Mollá-Morales A, Sarmiento-Mañús R, Robles P, Quesada V, Pérez-Pérez JM, González-Bayón R, Hannah MA, Willmitzer L, Ponce MR, Micol JL	Analysis of ven3 and ven6 reticulate mutants reveals the importance of arginine biosynthesis in Arabidopsis leaf development	Plant J. 2011 Feb;65(3):335-45. doi: 10.1111/j.1365-313X.2010.04425.x. Epub 2010 Dec 13	21265888
Monfared MM, Simon MK, Meister RJ, Roig-Villanova I, Kooiker M, Colombo L, Fletcher JC, Gasser CS	Overlapping and antagonistic activities of BASIC PENTACYSTEINE genes affect a range of developmental processes in Arabidopsis	Plant J. 2011 Jun;66(6):1020-31	21435046
Mudunkothge JS, Krizek BA	Three Arabidopsis AIL/PLT genes act in combination to regulate shoot apical meristem function	Plant J. 2012 Jul;71(1):108-21	22380923
Nakai Y, Nakahira Y, Sumida H, Takebayashi K, Nagasawa Y, Yamasaki K, Akiyama M, Ohme-Takagi M, Fujiwara S, Shiina T, Mitsuda N, Fukusaki E, Kubo Y, Sato MH	Vascular plant one-zinc-finger protein 1/2 transcription factors regulate abiotic and biotic stress responses in Arabidopsis	Plant J. 2013 Mar;73(5):761-75.	23167462
Nakata M, Matsumoto N, Tsugeki R, Rikirsch E, Laux T, Okada K	Roles of the middle domain-specific WUSCHEL-RELATED HOMEOBOX genes in early development of leaves in Arabidopsis	Plant Cell. 2012 Feb;24(2):519-35. doi: 10.1105/tpc.111.092858. Epub 2012 Feb 28	22374393
Nakaya M, Tsukaya H, Murakami N, Kato M	Brassinosteroids control the proliferation of leaf cells of Arabidopsis thaliana	Plant Cell Physiol. 2002 Feb;43(2):239-44	11867704
Nam KH, Li J	The Arabidopsis transthyretin-like protein is a potential substrate of BRASSINOSTEROID-INSENSITIVE 1	Plant Cell. 2004 Sep;16(9):2406-17. Epub 2004 Aug 19	15319482
Narita NN, Moore S, Horiguchi G, Kubo M, Demura T, Fukuda H, Goodrich J, Tsukaya H	Overexpression of a novel small peptide ROTUNDIFOLIA4 decreases cell proliferation and alters leaf shape in Arabidopsis thaliana	Plant J. 2004 May;38(4):699-713	15125775
Nelissen H, Clarke JH, De Block M, De Block S, Vanderhaeghen R, Zielinski RE, Dyer T, Lust S, Inzé D, Van Lijsebettens M	DRL1, a homolog of the yeast TOT4/KTI12 protein, has a function in meristem activity and organ growth in plants	Plant Cell. 2003 Mar;15(3):639-54	12615938
Nelissen H, Fleury D, Bruno L, Robles P, De Veylder L, Traas J, Micol JL, Van Montagu M, Inzé D, Van Lijsebettens M	The elongata mutants identify a functional Elongator complex in plants with a role in cell proliferation during organ growth	Proc Natl Acad Sci U S A. 2005 May 24;102(21):7754-9. Epub 2005 May 13	15894610
Newman KL, Fernandez AG, Barton MK	Regulation of axis determinacy by the Arabidopsis PINHEAD gene	Plant Cell. 2002 Dec;14(12):3029-42	12468725
Nguyen HM, Schippers JH, Gõni-Ramos O, Christoph MP, Dortay H, van der Hoorn RA, Mueller-Roeber B	An upstream regulator of the 26S proteasome modulates organ size in Arabidopsis thaliana	Plant J. 2013 Apr;74(1):25-36.	23252408
Nikovics K, Blein T, Peaucelle A, Ishida T, Morin H, Aida M, Laufs P	The balance between the MIR164A and CUC2 genes controls leaf margin serration in Arabidopsis	Plant Cell. 2006 Nov;18(11):2929-45. Epub 2006 Nov 10	17098808
Nishimura C, Ohashi Y, Sato S, Kato T, Tabata S, Ueguchi C	Histidine kinase homologs that act as cytokinin receptors possess overlapping functions in the regulation of shoot and root growth in Arabidopsis	Plant Cell. 2004 Jun;16(6):1365-77. Epub 2004 May 21	15155880
Nishimura T, Hayashi K, Suzuki H, Gyohda A, Takaoka C, Sakaguchi Y, Matsumoto S, Kasahara H, Sakai T, Kato J, Kamiya Y, Koshiba T	Yucasin is a potent inhibitor of YUCCA, a key enzyme in auxin biosynthesis	Plant J. 2014 Feb;77(3):352-66.	24299123
Nole-Wilson S, Krizek BA	DNA binding properties of the Arabidopsis floral development protein AINTEGUMENTA	Nucleic Acids Res. 2000 Nov 1;28(21):4076-82. Erratum in: Nucleic Acids Res 2001 Mar 1;29(5):1261	11058102
Nole-Wilson S, Krizek BA	AINTEGUMENTA contributes to organ polarity and regulates growth of lateral organs in combination with YABBY genes	Plant Physiol. 2006 Jul;141(3):977-87. Epub 2006 May 19	16714408
Nole-Wilson S, Tranby TL, Krizek BA	AINTEGUMENTA-like (AIL) genes are expressed in young tissues and may specify meristematic or division-competent states	Plant Mol Biol. 2005 Mar;57(5):613-28	15988559
Norberg M, Holmlund M, Nilsson O	The BLADE ON PETIOLE genes act redundantly to control the growth and development of lateral organs	Development. 2005 May;132(9):2203-13. Epub 2005 Mar 30	15800002
Ochando I, Jover-Gil S, Ripoll JJ, Candela H, Vera A, Ponce MR, Martínez-Laborda A, Micol JL	Mutations in the microRNA complementarity site of the INCURVATA4 gene perturb meristem function and adaxialize lateral organs in arabidopsis	Plant Physiol. 2006 Jun;141(2):607-19. Epub 2006 Apr 14	16617092
Ohbayashi I, Konishi M, Ebine K, Sugiyama M	Genetic identification of Arabidopsis RID2 as an essential factor involved in pre-rRNA processing	Plant J. 2011 Jul;67(1):49-60	21401745
Ohno CK, Reddy GV, Heisler MG, Meyerowitz EM	The Arabidopsis JAGGED gene encodes a zinc finger protein that promotes leaf tissue development	Development. 2004 Mar;131(5):1111-22	14973281
Ojangu EL, Tanner K, Pata P, Järve K, Holweg CL, Truve E, Paves H	Myosins XI-K, XI-1, and XI-2 are required for development of pavement cells, trichomes, and stigmatic papillae in Arabidopsis	BMC Plant Biol. 2012 Jun 6;12:81. doi: 10.1186/1471-2229-12-81	22672737
Okushima Y, Mitina I, Quach HL, Theologis A	AUXIN RESPONSE FACTOR 2 (ARF2): a pleiotropic developmental regulator	Plant J. 2005 Jul;43(1):29-46	15960614
Ori N, Eshed Y, Chuck G, Bowman JL, Hake S	Mechanisms that control knox gene expression in the Arabidopsis shoot	Development. 2000 Dec;127(24):5523-32	11076771
Palatnik JF, Allen E, Wu X, Schommer C, Schwab R, Carrington JC, Weigel D	Control of leaf morphogenesis by microRNAs	Nature. 2003 Sep 18;425(6955):257-63. Epub 2003 Aug 20	12931144
Pattanayak GK, Venkataramani S, Hortensteiner S, Kunz L, Christ B, Moulin M, Smith AG, Okamoto Y, Tamiaki H, Sugishima M, Greenberg JT	Accelerated cell death 2 suppresses mitochondrial oxidative bursts and modulates cell death in Arabidopsis	Plant J. 2012 Feb;69(4):589-600	21988537
Pauwels L, Barbero GF, Geerinck J, Tilleman S, Grunewald W, Pérez AC, Chico JM, Bossche RV, Sewell J, Gil E, García-Casado G, Witters E, Inzé D, Long JA, De Jaeger G, Solano R, Goossens A	NINJA connects the co-repressor TOPLESS to jasmonate signalling	Nature. 2010 Apr 1;464(7289):788-91. doi: 10.1038/nature08854	20360743
Pei Y, Niu L, Lu F, Liu C, Zhai J, Kong X, Cao X	Mutations in the Type II protein arginine methyltransferase AtPRMT5 result in pleiotropic developmental defects in Arabidopsis	Plant Physiol. 2007 Aug;144(4):1913-23. Epub 2007 Jun 15	17573539
Peragine A, Yoshikawa M, Wu G, Albrecht HL, Poethig RS	SGS3 and SGS2/SDE1/RDR6 are required for juvenile development and the production of trans-acting siRNAs in Arabidopsis	Genes Dev. 2004 Oct 1;18(19):2368-79	15466488
Pérez-Pérez JM, Candela H, Robles P, López-Torrejón G, del Pozo JC, Micol JL	A role for AUXIN RESISTANT3 in the coordination of leaf growth	Plant Cell Physiol. 2010 Oct;51(10):1661-73. doi: 10.1093/pcp/pcq123. Epub 2010 Aug 24	20739302
Pérez-Pérez JM, Ponce MR, Micol JL	The UCU1 Arabidopsis gene encodes a SHAGGY/GSK3-like kinase required for cell expansion along the proximodistal axis	Dev Biol. 2002 Feb 15;242(2):161-73	11820813
Pérez-Pérez JM, Ponce MR, Micol JL	The ULTRACURVATA2 gene of Arabidopsis encodes an FK506-binding protein involved in auxin and brassinosteroid signaling	Plant Physiol. 2004 Jan;134(1):101-17	14730066
Pérez-Pérez JM, Serrano-Cartagena J, Micol JL	Genetic analysis of natural variations in the architecture of Arabidopsis thaliana vegetative leaves	Genetics. 2002 Oct;162(2):893-915	12399398
Petricka JJ, Clay NK, Nelson TM	Vein patterning screens and the defectively organized tributaries mutants in Arabidopsis thaliana	Plant J. 2008 Oct;56(2):251-63. doi: 10.1111/j.1365-313X.2008.03595.x. Epub 2008 Jul 4	18643975
Petricka JJ, Nelson TM	Arabidopsis nucleolin affects plant development and patterning	Plant Physiol. 2007 May;144(1):173-86. Epub 2007 Mar 16	17369435
Pillitteri LJ, Sloan DB, Bogenschutz NL, Torii KU	Termination of asymmetric cell division and differentiation of stomata	Nature. 2007 Feb 1;445(7127):501-5. Epub 2006 Dec 20	17183267
Pineau B, Bourge M, Marion J, Mauve C, Gilard F, Maneta-Peyret L, Moreau P, Satiat-Jeunemaître B, Brown SC, De Paepe R, Danon A	The importance of cardiolipin synthase for mitochondrial ultrastructure, respiratory function, plant development, and stress responses in Arabidopsis	Plant Cell. 2013 Oct;25(10):4195-208.	24151294
Pommerrenig B, Popko J, Heilmann M, Schulmeister S, Dietel K, Schmitt B, Stadler R, Feussner I, Sauer N	SUCROSE TRANSPORTER 5 supplies Arabidopsis embryos with biotin and affects triacylglycerol accumulation	Plant J. 2013 Feb;73(3):392-404.	23031218
Qian P, Han B, Forestier E, Hu Z, Gao N, Lu W, Schaller H, Li J, Hou S	Sterols are required for cell-fate commitment and maintenance of the stomatal lineage in Arabidopsis	Plant J. 2013 Jun;74(6):1029-44.	23551583
Qiu JL, Jilk R, Marks MD, Szymanski DB	The Arabidopsis SPIKE1 gene is required for normal cell shape control and tissue development	Plant Cell. 2002 Jan;14(1):101-18	11826302
Quesada V, Sarmiento-Mañús R, González-Bayón R, Hricová A, Pérez-Marcos R, Graciá-Martínez E, Medina-Ruiz L, Leyva-Díaz E, Ponce MR, Micol JL	Arabidopsis RUGOSA2 encodes an mTERF family member required for mitochondrion, chloroplast and leaf development	Plant J. 2011 Nov;68(4):738-53. doi: 10.1111/j.1365-313X.2011.04726.x. Epub 2011 Sep 13	21790815
Ranjan A, Fiene G, Fackendahl P, Hoecker U	The Arabidopsis repressor of light signaling SPA1 acts in the phloem to regulate seedling de-etiolation, leaf expansion and flowering time	Development. 2011 May;138(9):1851-62. doi: 10.1242/dev.061036. Epub 2011 Mar 29	21447551
Raschke M, Boycheva S, Crèvecoeur M, Nunes-Nesi A, Witt S, Fernie AR, Amrhein N, Fitzpatrick TB	Enhanced levels of vitamin B(6) increase aerial organ size and positively affect stress tolerance in Arabidopsis	Plant J. 2011 May;66(3):414-32.	21241390
Reinhardt B, Hänggi E, Müller S, Bauch M, Wyrzykowska J, Kerstetter R, Poethig S, Fleming AJ	Restoration of DWF4 expression to the leaf margin of a dwf4 mutant is sufficient to restore leaf shape but not size: the role of the margin in leaf development	Plant J. 2007 Dec;52(6):1094-104. Epub 2007 Oct 1	17908154
Riefler M, Novak O, Strnad M, Schmülling T	Arabidopsis cytokinin receptor mutants reveal functions in shoot growth, leaf senescence, seed size, germination, root development, and cytokinin metabolism	Plant Cell. 2006 Jan;18(1):40-54. Epub 2005 Dec 16	16361392
Robles P, Fleury D, Candela H, Cnops G, Alonso-Peral MM, Anami S, Falcone A, Caldana C, Willmitzer L, Ponce MR, Van Lijsebettens M, Micol JL	The RON1/FRY1/SAL1 gene is required for leaf morphogenesis and venation patterning in Arabidopsis	Plant Physiol. 2010 Mar;152(3):1357-72. doi: 10.1104/pp.109.149369. Epub 2009 Dec 31	20044451
Robles P, Micol JL, Quesada V	Arabidopsis MDA1, a nuclear-encoded protein, functions in chloroplast development and abiotic stress responses	PLoS One. 2012;7(8):e42924. doi: 10.1371/journal.pone.0042924. Epub 2012 Aug 8	22905186
Rodor J, Jobet E, Bizarro J, Vignols F, Carles C, Suzuki T, Nakamura K, Echeverría M	AtNUFIP, an essential protein for plant development, reveals the impact of snoRNA gene organisation on the assembly of snoRNPs and rRNA methylation in Arabidopsis thaliana	Plant J. 2011 Mar;65(5):807-19.	21261762
Rodriguez RE, Mecchia MA, Debernardi JM, Schommer C, Weigel D, Palatnik JF	Control of cell proliferation in Arabidopsis thaliana by microRNA miR396	Development. 2010 Jan;137(1):103-12. doi: 10.1242/dev.043067	20023165
Rouached H, Stefanovic A, Secco D, Bulak Arpat A, Gout E, Bligny R, Poirier Y.	Uncoupling phosphate deficiency from its major effects on growth and transcriptome via PHO1 expression in Arabidopsis	Plant J. 2011 Feb;65(4):557-70.	21288266
Rubio S, Whitehead L, Larson TR, Graham IA, Rodriguez PL	The coenzyme a biosynthetic enzyme phosphopantetheine adenylyltransferase plays a crucial role in plant growth, salt/osmotic stress resistance, and seed lipid storage	Plant Physiol. 2008 Sep;148(1):546-56. doi: 10.1104/pp.108.124057. Epub 2008 Jul 11	18621975
Rubio-Díaz S, Pérez-Pérez JM, González-Bayón R, Muñoz-Viana R, Borrega N, Mouille G, Hernández-Romero D, Robles P, Höfte H, Ponce MR, Micol JL	Cell expansion-mediated organ growth is affected by mutations in three EXIGUA genes	PLoS One. 2012;7(5):e36500. doi: 10.1371/journal.pone.0036500. Epub 2012 May 4	22586475
Saedler R, Jakoby M, Marin B, Galiana-Jaime E, Hülskamp M	The cell morphogenesis gene SPIRRIG in Arabidopsis encodes a WD/BEACH domain protein	Plant J. 2009 Aug;59(4):612-21. doi: 10.1111/j.1365-313X.2009.03900.x. Epub 2009 Apr 25. Erratum in: Plant J. 2009 Nov;60(4):755	19392685
San-Bento R, Farcot E, Galletti R, Creff A, Ingram G	Epidermal identity is maintained by cell-cell communication via a universally active feedback loop in Arabidopsis thaliana	Plant J. 2014 Jan;77(1):46-58.	24147836
Sanchez-Villarreal A, Shin J, Bujdoso N, Obata T, Neumann U, Du SX, Ding Z, Davis AM, Shindo T, Schmelzer E, Sulpice R, Nunes-Nesi A, Stitt M, Fernie AR, Davis SJ	TIME FOR COFFEE is an essential component in the maintenance of metabolic homeostasis in Arabidopsis thaliana	Plant J. 2013 Oct;76(2):188-200.	23869666
SARAH J. COOKSON1, MIEKE VAN LIJSEBETTENS, CHRISTINE GRANIER,	Correlation between leaf growth variables suggest intrinsic and early controls of leaf size in Arabidopsis thaliana	Plant, Cell & Environment	0
Sarojam R, Sappl PG, Goldshmidt A, Efroni I, Floyd SK, Eshed Y, Bowman JL	Differentiating Arabidopsis shoots from leaves by combined YABBY activities	Plant Cell. 2010 Jul;22(7):2113-30. doi: 10.1105/tpc.110.075853. Epub 2010 Jul 13	20628155
Sarvepalli K, Nath U	Hyper-activation of the TCP4 transcription factor in Arabidopsis thaliana accelerates multiple aspects of plant maturation	Plant J. 2011 Aug;67(4):595-607. doi: 10.1111/j.1365-313X.2011.04616.x. Epub 2011 Jul 4	21518050
Scaffidi A, Waters MT, Ghisalberti EL, Dixon KW, Flematti GR, Smith SM	Carlactone-independent seedling morphogenesis in Arabidopsis	Plant J. 2013 Oct;76(1):1-9.	23773129
Schommer C, Palatnik JF, Aggarwal P, Chételat A, Cubas P, Farmer EE, Nath U, Weigel D	Control of jasmonate biosynthesis and senescence by miR319 targets	PLoS Biol. 2008 Sep 23;6(9):e230. doi: 10.1371/journal.pbio.0060230	18816164
Schröder F, Lisso J, Lange P, Müssig C	The extracellular EXO protein mediates cell expansion in Arabidopsis leaves	BMC Plant Biol. 2009 Feb 13;9:20. doi: 10.1186/1471-2229-9-20	19216774
Schruff MC, Spielman M, Tiwari S, Adams S, Fenby N, Scott RJ	The AUXIN RESPONSE FACTOR 2 gene of Arabidopsis links auxin signalling, cell division, and the size of seeds and other organs	Development. 2006 Jan;133(2):251-61. Epub 2005 Dec 8	16339187
Schwager KM, Calderon-Villalobos LI, Dohmann EM, Willige BC, Knierer S, Nill C, Schwechheimer C	Characterization of the VIER F-BOX PROTEINE genes from Arabidopsis reveals their importance for plant growth and development	Plant Cell. 2007 Apr;19(4):1163-78. Epub 2007 Apr 13	17435085
Scofield S, Dewitte W, Nieuwland J, Murray JA	The Arabidopsis homeobox gene SHOOT MERISTEMLESS has cellular and meristem-organisational roles with differential requirements for cytokinin and CYCD3 activity	Plant J. 2013 Jul;75(1):53-66.	23573875
Semiarti E, Ueno Y, Tsukaya H, Iwakawa H, Machida C, Machida Y	The ASYMMETRIC LEAVES2 gene of Arabidopsis thaliana regulates formation of a symmetric lamina, establishment of venation and repression of meristem-related homeobox genes in leaves	Development. 2001 May;128(10):1771-83	11311158
Serrano-Cartagena J, Candela H, Robles P, Ponce MR, Pérez-Pérez JM, Piqueras P, Micol JL	Genetic analysis of incurvata mutants reveals three independent genetic operations at work in Arabidopsis leaf morphogenesis	Genetics. 2000 Nov;156(3):1363-77	11063708
Serrano-Cartagena J, Robles P, Ponce MR, Micol JL	Genetic analysis of leaf form mutants from the Arabidopsis Information Service collection	Mol Gen Genet. 1999 Jun;261(4-5):725-39	10394910
Shikata H, Shibata M, Ushijima T, Nakashima M, Kong SG, Matsuoka K, Lin C, Matsushita	The RS domain of Arabidopsis splicing factor RRC1 is required for phytochrome B signal transduction	Plant J. 2012 Jun;70(5):727-38.	22324426
Shirakawa M, Ueda H, Shimada T, Koumoto Y, Shimada TL, Kondo M, Takahashi T, Okuyama Y, Nishimura M, Hara-Nishimura I	Arabidopsis Qa-SNARE SYP2 proteins localized to different subcellular regions function redundantly in vacuolar protein sorting and plant development	Plant J. 2010 Dec;64(6):924-35.	21143674
Siegfried KR, Eshed Y, Baum SF, Otsuga D, Drews GN, Bowman JL	Members of the YABBY gene family specify abaxial cell fate in Arabidopsis	Development. 1999 Sep;126(18):4117-28	10457020
Skirycz A, Reichelt M, Burow M, Birkemeyer C, Rolcik J, Kopka J, Zanor MI, Gershenzon J, Strnad M, Szopa J, Mueller-Roeber B, Witt I	DOF transcription factor AtDof1.1 (OBP2) is part of a regulatory network controlling glucosinolate biosynthesis in Arabidopsis	Plant J. 2006 Jul;47(1):10-24. Epub 2006 Jun 1	16740150
Solheim C, Li L, Hatzopoulos P, Millar AH	Loss of Lon1 in Arabidopsis changes the mitochondrial proteome leading to altered metabolite profiles and growth retardation without an accumulation of oxidative damage	Plant Physiol. 2012 Nov;160(3):1187-203. doi: 10.1104/pp.112.203711. Epub 2012 Sep 11	22968828
Song JB, Huang SQ, Dalmay T, Yang ZM	Regulation of Leaf Morphology by MicroRNA394 and Its Target LEAF CURLING RESPONSIVENESS	Plant Cell Physiol. 2012 Aug 3	22864450
Song YH, Lee I, Lee SY, Imaizumi T, Hong JC	CONSTANS and ASYMMETRIC LEAVES 1 complex is involved in the induction of FLOWERING LOCUS T in photoperiodic flowering in Arabidopsis.	Plant J. 2012 Jan;69(2):332-42	21950734
Sonoda Y, Sako K, Maki Y, Yamazaki N, Yamamoto H, Ikeda A, Yamaguchi J	Regulation of leaf organ size by the Arabidopsis RPT2a 19S proteasome subunit	Plant J. 2009 Oct;60(1):68-78. doi: 10.1111/j.1365-313X.2009.03932.x. Epub 2009 May 23	19500299
Spartz AK, Lee SH, Wenger JP, Gonzalez N, Itoh H, Inzé D, Peer WA, Murphy AS, Overvoorde PJ, Gray WM	The SAUR19 subfamily of SMALL AUXIN UP RNA genes promote cell expansion	Plant J. 2012 Jun;70(6):978-90. doi: 10.1111/j.1365-313X.2012.04946.x. Epub 2012 Mar 31	22348445
Sreeramulu S, Mostizky Y, Sunitha S, Shani E, Nahum H, Salomon D, Hayun LB, Gruetter C, Rauh D, Ori N, Sessa G	BSKs are partially redundant positive regulators of brassinosteroid signaling in Arabidopsis	Plant J. 2013 Jun;74(6):905-19.	23496207
Strabala TJ, O'donnell PJ, Smit AM, Ampomah-Dwamena C, Martin EJ, Netzler N, Nieuwenhuizen NJ, Quinn BD, Foote HC, Hudson KR	Gain-of-function phenotypes of many CLAVATA3/ESR genes, including four new family members, correlate with tandem variations in the conserved CLAVATA3/ESR domain	Plant Physiol. 2006 Apr;140(4):1331-44. Epub 2006 Feb 17	16489133
Sugimoto-Shirasu K, Roberts GR, Stacey NJ, McCann MC, Maxwell A, Roberts K	RHL1 is an essential component of the plant DNA topoisomerase VI complex and is required for ploidy-dependent cell growth	Proc Natl Acad Sci U S A. 2005 Dec 20;102(51):18736-41. Epub 2005 Dec 8	16339310
Sugimoto-Shirasu K, Stacey NJ, Corsar J, Roberts K, McCann MC	DNA topoisomerase VI is essential for endoreduplication in Arabidopsis	Curr Biol. 2002 Oct 15;12(20):1782-6	12401175
Sun Y, Zhou Q, Zhang W, Fu Y, Huang H	ASYMMETRIC LEAVES1, an Arabidopsis gene that is involved in the control of cell differentiation in leaves	Planta. 2002 Mar;214(5):694-702. Epub 2001 Nov 10	11882937
Szakonyi D, Byrne ME	Ribosomal protein L27a is required for growth and patterning in Arabidopsis thaliana	Plant J. 2011 Jan;65(2):269-81. doi: 10.1111/j.1365-313X.2010.04422.x. Epub 2010 Dec 1	21223391
Takahashi N, Nakazawa M, Shibata K, Yokota T, Ishikawa A, Suzuki K, Kawashima M, Ichikawa T, Shimada H, Matsui M	shk1-D, a dwarf Arabidopsis mutant caused by activation of the CYP72C1 gene, has altered brassinosteroid levels	Plant J. 2005 Apr;42(1):13-22	15773850
Takahashi N, Quimbaya M, Schubert V, Lammens T, Vandepoele K, Schubert I, Matsui M, Inzé D, Berx G, De Veylder L	The MCM-binding protein ETG1 aids sister chromatid cohesion required for postreplicative homologous recombination repair	PLoS Genet. 2010 Jan 15;6(1):e1000817.	20090939
Takeda S, Hanano K, Kariya A, Shimizu S, Zhao L, Matsui M, Tasaka M, Aida M	CUP-SHAPED COTYLEDON1 transcription factor activates the expression of LSH4 and LSH3, two members of the ALOG gene family, in shoot organ boundary cells	Plant J. 2011 Jun;66(6):1066-77	21435050
Talbert PB, Adler HT, Parks DW, Comai L	The REVOLUTA gene is necessary for apical meristem development and for limiting cell divisions in the leaves and stems of Arabidopsis thaliana	Development. 1995 Sep;121(9):2723-35	7555701
Tanaka Y, Nose T, Jikumaru Y, Kamiya Y	ABA inhibits entry into stomatal-lineage development in Arabidopsis leaves	Plant J. 2013 May;74(3):448-57.	23373882
Tateda C, Watanabe K, Kusano T, Takahashi Y	Molecular and genetic characterization of the gene family encoding the voltage-dependent anion channel in Arabidopsis	J Exp Bot. 2011 Oct;62(14):4773-85. doi: 10.1093/jxb/err113. Epub 2011 Jun 24	21705391
Teper-Bamnolker P, Samach A	The flowering integrator FT regulates SEPALLATA3 and FRUITFULL accumulation in Arabidopsis leaves	Plant Cell. 2005 Oct;17(10):2661-75. Epub 2005 Sep 9	16155177
Triviño M, Martín-Trillo M, Ballesteros I, Delgado D, de Marcos A, Desvoyes B, Gutiérrez C, Mena M, Fenoll C	Timely expression of the Arabidopsis stoma-fate master regulator MUTE is required for specification of other epidermal cell types	Plant J. 2013 Sep;75(5):808-22.	23662679
Trost G, Vi SL, Czesnick H, Lange P, Holton N, Giavalisco P, Zipfel C, Kappel C, Lenhard M	Arabidopsis poly(A) polymerase PAPS1 limits founder-cell recruitment to organ primordia and suppresses the salicylic acid-independent immune response downstream of EDS1/PAD4	Plant J. 2014 Mar;77(5):688-99.	24372773
Tsukaya H, Kozuka T, Kim GT	Genetic control of petiole length in Arabidopsis thaliana	Plant Cell Physiol. 2002 Oct;43(10):1221-8	12407202
Tsukaya H, Uchimiya H	Genetic analyses of the formation of the serrated margin of leaf blades in Arabidopsis: combination of a mutational analysis of leaf morphogenesis with the characterization of a specific marker gene expressed in hydathodes and stipules	Mol Gen Genet. 1997 Oct;256(3):231-8	9393447
Turlapati PV, Kim KW, Davin LB, Lewis NG	The laccase multigene family in Arabidopsis thaliana: towards addressing the mystery of their gene function(s)	Planta. 2011 Mar;233(3):439-70. doi: 10.1007/s00425-010-1298-3. Epub 2010 Nov 10	21063888
Ueda A, Li P, Feng Y, Vikram M, Kim S, Kang CH, Kang JS, Bahk JD, Lee SY, Fukuhara T, Staswick PE, Pepper AE, Koiwa H	The Arabidopsis thaliana carboxyl-terminal domain phosphatase-like 2 regulates plant growth, stress and auxin responses	Plant Mol Biol. 2008 Aug;67(6):683-97. doi: 10.1007/s11103-008-9348-y. Epub 2008 May 28	18506580
Ueda M, Matsui K, Ishiguro S, Sano R, Wada T, Paponov I, Palme K, Okada K	The HALTED ROOT gene encoding the 26S proteasome subunit RPT2a is essential for the maintenance of Arabidopsis meristems	Development. 2004 May;131(9):2101-11. Epub 2004 Apr 8	15073153
Ullah H, Chen JG, Temple B, Boyes DC, Alonso JM, Davis KR, Ecker JR, Jones AM	The beta-subunit of the Arabidopsis G protein negatively regulates auxin-induced cell division and affects multiple developmental processes	Plant Cell. 2003 Feb;15(2):393-409	12566580
Ullah H, Chen JG, Young JC, Im KH, Sussman MR, Jones AM	Modulation of cell proliferation by heterotrimeric G protein in Arabidopsis	Science. 2001 Jun 15;292(5524):2066-9	11408654
van der Graaff E, Dulk-Ras AD, Hooykaas PJ, Keller B	Activation tagging of the LEAFY PETIOLE gene affects leaf petiole development in Arabidopsis thaliana	Development. 2000 Nov;127(22):4971-80	11044410
Van Minnebruggen A, Neyt P, De Groeve S, Coussens G, Ponce MR, Micol JL, Van Lijsebettens M	The ang3 mutation identified the ribosomal protein gene RPL5B with a role in cell expansion during organ growth	Physiol Plant. 2010 Jan;138(1):91-101. doi: 10.1111/j.1399-3054.2009.01301.x. Epub 2009 Oct 6	19878482
Vandenbussche M, Horstman A, Zethof J, Koes R, Rijpkema AS, Gerats T	Differential recruitment of WOX transcription factors for lateral development and organ fusion in Petunia and Arabidopsis	Plant Cell. 2009 Aug;21(8):2269-83. doi: 10.1105/tpc.109.065862. Epub 2009 Aug 28	19717616
Vanholme R, Ralph J, Akiyama T, Lu F, Pazo JR, Kim H, Christensen JH, Van Reusel B, Storme V, De Rycke R, Rohde A, Morreel K, Boerjan W	Engineering traditional monolignols out of lignin by concomitant up-regulation of F5H1 and down-regulation of COMT in Arabidopsis	Plant J. 2010 Dec;64(6):885-97.	20822504
Vercruyssen L, Verkest A, Gonzalez N, Heyndrickx KS, Eeckhout D, Han SK, Jégu T, Archacki R, Van Leene J, Andriankaja M, De Bodt S, Abeel T, Coppens F, Dhondt S, De Milde L, Vermeersch M, Maleux K, Gevaert K, Jerzmanowski A, Benhamed M, Wagner D, Vandepoele K, De Jaeger G, Inzé D.	ANGUSTIFOLIA3 binds to SWI/SNF chromatin remodeling complexes to regulate transcription during Arabidopsis leaf development	Plant Cell. 2014 Jan;26(1):210-29	24443518
Vert G, Walcher CL, Chory J, Nemhauser JL	Integration of auxin and brassinosteroid pathways by Auxin Response Factor 2	Proc Natl Acad Sci U S A. 2008 Jul 15;105(28):9829-34. doi: 10.1073/pnas.0803996105. Epub 2008 Jul 3	18599455
Von Groll U, Berger D, Altmann T	The subtilisin-like serine protease SDD1 mediates cell-to-cell signaling during Arabidopsis stomatal development	Plant Cell. 2002 Jul;14(7):1527-39	12119372
Walter M, Piepenburg K, Schöttler MA, Petersen K, Kahlau S, Tiller N, Drechsel O, Weingartner M, Kudla J, Bock R	Knockout of the plastid RNase E leads to defective RNA processing and chloroplast ribosome deficiency	Plant J. 2010 Dec;64(5):851-63.	21105931
Wang H, Zhao Q, Chen F, Wang M, Dixon RA	NAC domain function and transcriptional control of a secondary cell wall master switch	Plant J. 2011 Dec;68(6):1104-14	21883551
Wang H, Zhou Y, Gilmer S, Whitwill S, Fowke LC	Expression of the plant cyclin-dependent kinase inhibitor ICK1 affects cell division, plant growth and morphology	Plant J. 2000 Dec;24(5):613-23	11123800
Wang HX, Weerasinghe RR, Perdue TD, Cakmakci NG, Taylor JP, Marzluff WF, Jones AM	A Golgi-localized hexose transporter is involved in heterotrimeric G protein-mediated early development in Arabidopsis	Mol Biol Cell. 2006 Oct;17(10):4257-69. Epub 2006 Jul 19	16855027
Wang JW, Schwab R, Czech B, Mica E, Weigel D	Dual effects of miR156-targeted SPL genes and CYP78A5/KLUH on plastochron length and organ size in Arabidopsis thaliana	Plant Cell. 2008 May;20(5):1231-43. doi: 10.1105/tpc.108.058180. Epub 2008 May 20	18492871
Wang L, Gu X, Xu D, Wang W, Wang H, Zeng M, Chang Z, Huang H, Cui X	miR396-targeted AtGRF transcription factors are required for coordination of cell division and differentiation during leaf development in Arabidopsis	J Exp Bot. 2011 Jan;62(2):761-73. doi: 10.1093/jxb/erq307. Epub 2010 Oct 29	21036927
Wang L, Hua D, He J, Duan Y, Chen Z, Hong X, Gong Z	Auxin Response Factor2 (ARF2) and its regulated homeodomain gene HB33 mediate abscisic acid response in Arabidopsis	PLoS Genet. 2011 Jul;7(7):e1002172. doi: 10.1371/journal.pgen.1002172. Epub 2011 Jul 14	21779177
Wang S, Chang Y, Guo J, Chen JG	Arabidopsis Ovate Family Protein 1 is a transcriptional repressor that suppresses cell elongation	Plant J. 2007 Jun;50(5):858-72. Epub 2007 Apr 25	17461792
Wang S, Chang Y, Guo J, Zeng Q, Ellis BE, Chen JG	Arabidopsis ovate family proteins, a novel transcriptional repressor family, control multiple aspects of plant growth and development	PLoS One. 2011;6(8):e23896. doi: 10.1371/journal.pone.0023896. Epub 2011 Aug 23	21886836
Wang TW, Lu L, Zhang CG, Taylor C, Thompson JE	Pleiotropic effects of suppressing deoxyhypusine synthase expression in Arabidopsis thaliana	Plant Mol Biol. 2003 Aug;52(6):1223-35	14682621
Wang W, Chen X	HUA ENHANCER3 reveals a role for a cyclin-dependent protein kinase in the specification of floral organ identity in Arabidopsis	Development. 2004 Jul;131(13):3147-56. Epub 2004 Jun 2	15175247
Wang W, Xu B, Wang H, Li J, Huang H, Xu L	YUCCA genes are expressed in response to leaf adaxial-abaxial juxtaposition and are required for leaf margin development	Plant Physiol. 2011 Dec;157(4):1805-19. doi: 10.1104/pp.111.186395. Epub 2011 Oct 14	22003085
Wang X, Zhang Y, Ma Q, Zhang Z, Xue Y, Bao S, Chong K	SKB1-mediated symmetric dimethylation of histone H4R3 controls flowering time in Arabidopsis	EMBO J. 2007 Apr 4;26(7):1934-41. Epub 2007 Mar 15	17363895
Wang Y, Henriksson E, Söderman E, Henriksson KN, Sundberg E, Engström P	The Arabidopsis homeobox gene, ATHB16, regulates leaf development and the sensitivity to photoperiod in Arabidopsis	Dev Biol. 2003 Dec 1;264(1):228-39	14623244
Wang ZY, Seto H, Fujioka S, Yoshida S, Chory J	BRI1 is a critical component of a plasma-membrane receptor for plant steroids	Nature. 2001 Mar 15;410(6826):380-3. Erratum in: Nature 2001 May 10;411(6834):219	11268216
Wargent JJ, Gegas VC, Jenkins GI, Doonan JH, Paul ND	UVR8 in Arabidopsis thaliana regulates multiple aspects of cellular differentiation during leaf development in response to ultraviolet B radiation	New Phytol. 2009;183(2):315-26. doi: 10.1111/j.1469-8137.2009.02855.x. Epub 2009 Apr 27	19402876
Wenig U, Meyer S, Stadler R, Fischer S, Werner D, Lauter A, Melzer M, Hoth S, Weingartner M, Sauer N	Identification of MAIN, a factor involved in genome stability in the meristems of Arabidopsis thaliana	Plant J. 2013 Aug;75(3):469-83.	23607329
Werner T, Motyka V, Laucou V, Smets R, Van Onckelen H, Schmülling T	Cytokinin-deficient transgenic Arabidopsis plants show multiple developmental alterations indicating opposite functions of cytokinins in the regulation of shoot and root meristem activity	Plant Cell. 2003 Nov;15(11):2532-50. Epub 2003 Oct 10	14555694
White DW	PEAPOD regulates lamina size and curvature in Arabidopsis	Proc Natl Acad Sci U S A. 2006 Aug 29;103(35):13238-43. Epub 2006 Aug 17	16916932
Williams L, Carles CC, Osmont KS, Fletcher JC	A database analysis method identifies an endogenous trans-acting short-interfering RNA that targets the Arabidopsis ARF2, ARF3, and ARF4 genes	Proc Natl Acad Sci U S A. 2005 Jul 5;102(27):9703-8. Epub 2005 Jun 24	15980147
Woo HR, Kim JH, Kim J, Kim J, Lee U, Song IJ, Kim JH, Lee HY, Nam HG, Lim PO	The RAV1 transcription factor positively regulates leaf senescence in Arabidopsis	J Exp Bot. 2010 Sep;61(14):3947-57. doi: 10.1093/jxb/erq206	20826506
Wu G, Lin WC, Huang T, Poethig RS, Springer PS, Kerstetter RA	KANADI1 regulates adaxial-abaxial polarity in Arabidopsis by directly repressing the transcription of ASYMMETRIC LEAVES2	Proc Natl Acad Sci U S A. 2008 Oct 21;105(42):16392-7. doi: 10.1073/pnas.0803997105. Epub 2008 Oct 10	18849474
Wu W, Zhu Y, Ma Z, Sun Y, Quan Q, Li P, Hu P, Shi T, Lo C, Chu IK, Huang J	Proteomic evidence for genetic epistasis: ClpR4 mutations switch leaf variegation to virescence in Arabidopsis	Plant J. 2013 Dec;76(6):943-56.	24124904
Xiao Y, Savchenko T, Baidoo EE, Chehab WE, Hayden DM, Tolstikov V, Corwin JA, Kliebenstein DJ, Keasling JD, Dehesh K	Retrograde signaling by the plastidial metabolite MEcPP regulates expression of nuclear stress-response genes	Cell. 2012 Jun 22;149(7):1525-35. doi: 10.1016/j.cell.2012.04.038	22726439
Xie Q, Frugis G, Colgan D, Chua NH	Arabidopsis NAC1 transduces auxin signal downstream of TIR1 to promote lateral root development	Genes Dev. 2000 Dec 1;14(23):3024-36	11114891
Xu D, Huang W, Li Y, Wang H, Huang H, Cui X	Elongator complex is critical for cell cycle progression and leaf patterning in Arabidopsis	Plant J. 2012 Mar;69(5):792-808. doi: 10.1111/j.1365-313X.2011.04831.x. Epub 2011 Nov 23	22026817
Xu L, Xu Y, Dong A, Sun Y, Pi L, Xu Y, Huang H	Novel as1 and as2 defects in leaf adaxial-abaxial polarity reveal the requirement for ASYMMETRIC LEAVES1 and 2 and ERECTA functions in specifying leaf adaxial identity	Development. 2003 Sep;130(17):4097-107	12874130
Xu L, Yang L, Pi L, Liu Q, Ling Q, Wang H, Poethig RS, Huang H	Genetic interaction between the AS1-AS2 and RDR6-SGS3-AGO7 pathways for leaf morphogenesis	Plant Cell Physiol. 2006 Jul;47(7):853-63. Epub 2006 May 13	16699177
Xu R, Li Y	Control of final organ size by Mediator complex subunit 25 in Arabidopsis thaliana	Development. 2011 Oct;138(20):4545-54. doi: 10.1242/dev.071423. Epub 2011 Sep 8	21903673
Yamaguchi M, Mitsuda N, Ohtani M, Ohme-Takagi M, Kato K, Demura T	VASCULAR-RELATED NAC-DOMAIN7 directly regulates the expression of a broad range of genes for xylem vessel formation	Plant J. 2011 May;66(4):579-90.	21284754
Yamaguchi N, Yamaguchi A, Abe M, Wagner D, Komeda Y	LEAFY controls Arabidopsis pedicel length and orientation by affecting adaxial-abaxial cell fate	Plant J. 2012 Mar;69(5):844-56	22050454
Yan Z, Zhao J, Peng P, Chihara RK, Li J	BIN2 functions redundantly with other Arabidopsis GSK3-like kinases to regulate brassinosteroid signaling	Plant Physiol. 2009 Jun;150(2):710-21. doi: 10.1104/pp.109.138099. Epub 2009 Apr 24	19395409
Yang F, Wang Q, Schmitz G, Müller D, Theres K	The bHLH protein ROX acts in concert with RAX1 and LAS to modulate axillary meristem formation in Arabidopsis	Plant J. 2012 Jul;71(1):61-70	22372440
Yang H, Richter GL, Wang X, Mlodzinska E, Carraro N, Ma G, Jenness M, Chao DY, Peer WA, Murphy AS	Sterols and sphingolipids differentially function in trafficking of the Arabidopsis ABCB19 auxin transporter.	Plant J. 2013 Apr;74(1):37-47.	23279701
Yang Y, Karlson D	Effects of mutations in the Arabidopsis Cold Shock Domain Protein 3 (AtCSP3) gene on leaf cell expansion	J Exp Bot. 2012 Aug;63(13):4861-73. doi: 10.1093/jxb/ers160. Epub 2012 Aug 9	22888122
Yang Y, Ou B, Zhang J, Si W, Gu H, Qin G, Qu LJ	The Arabidopsis Mediator subunit MED16 regulates iron homeostasis by associating with EIN3/EIL1 through subunit MED25	Plant J. 2014 Mar;77(6):838-51.	24456400
Yi D, Alvim Kamei CL, Cools T, Vanderauwera S, Takahashi N, Okushima Y, Eekhout T, Yoshiyama KO, Larkin J, Van den Daele H, Conklin P, Britt A, Umeda M, De Veylder L	The Arabidopsis SIAMESE-RELATED cyclin-dependent kinase inhibitors SMR5 and SMR7 regulate the DNA damage checkpoint in response to reactive oxygen species	Plant Cell. 2014 Jan;26(1):296-309.	24399300
Yoo CY, Hasegawa PM, Mickelbart MV	Regulation of stomatal density by the GTL1 transcription factor for improving water use efficiency	Plant Signal Behav. 2011 Jul;6(7):1069-71	21691149
Yu X, Li L, Zola J, Aluru M, Ye H, Foudree A, Guo H, Anderson S, Aluru S, Liu P, Rodermel S, Yin Y	A brassinosteroid transcriptional network revealed by genome-wide identification of BESI target genes in Arabidopsis thaliana	Plant J. 2011 Feb;65(4):634-46.	21214652
Yuan H, Liu D	Functional disruption of the pentatricopeptide protein SLG1 affects mitochondrial RNA editing, plant development, and responses to abiotic stresses in Arabidopsis	Plant J. 2012 May;70(3):432-44.	22248025
Yuan T, Fujioka S, Takatsuto S, Matsumoto S, Gou X, He K, Russell SD, Li J	BEN1, a gene encoding a dihydroflavonol 4-reductase (DFR)-like protein, regulates the levels of brassinosteroids in Arabidopsis thaliana	Plant J. 2007 Jul;51(2):220-33. Epub 2007 May 23	17521414
Yuan Z, Luo D, Li G, Yao X, Wang H, Zeng M, Huang H, Cui X	Characterization of the AE7 gene in Arabidopsis suggests that normal cell proliferation is essential for leaf polarity establishment	Plant J. 2010 Oct;64(2):331-42. doi: 10.1111/j.1365-313X.2010.04326.x. Epub 2010 Sep 7	21070412
Zgurski JM, Sharma R, Bolokoski DA, Schultz EA	Asymmetric auxin response precedes asymmetric growth and differentiation of asymmetric leaf1 and asymmetric leaf2 Arabidopsis leaves	Plant Cell. 2005 Jan;17(1):77-91. Epub 2004 Dec 17	15608337
Zhang B, Chen HW, Mu RL, Zhang WK, Zhao MY, Wei W, Wang F, Yu H, Lei G, Zou HF, Ma B, Chen SY, Zhang JS	NIMA-related kinase NEK6 affects plant growth and stress response in Arabidopsis	Plant J. 2011 Dec;68(5):830-43. doi: 10.1111/j.1365-313X.2011.04733.x. Epub 2011 Sep 14	21801253
Zhang D, Ye H, Guo H, Johnson A, Zhang M, Lin H, Yin Y	Transcription factor HAT1 is phosphorylated by BIN2 kinase and mediates brassinosteroid repressed gene expression in Arabidopsis	Plant J. 2014 Jan;77(1):59-70.	24164091
Zhang H, Li L	SQUAMOSA promoter binding protein-like7 regulated microRNA408 is required for vegetative development in Arabidopsis	Plant J. 2013 Apr;74(1):98-109.	23289771
Zhang K, Xia X, Zhang Y, Gan SS	An ABA-regulated and Golgi-localized protein phosphatase controls water loss during leaf senescence in Arabidopsis	Plant J. 2012 Feb;69(4):667-78	22007837
Zhang Y, Zhang B, Yan D, Dong W, Yang W, Li Q, Zeng L, Wang J, Wang L, Hicks LM, He Z	Two Arabidopsis cytochrome P450 monooxygenases, CYP714A1 and CYP714A2, function redundantly in plant development through gibberellin deactivation	Plant J. 2011 Jul;67(2):342-53	21457373
Zhao D, Yang M, Solava J, Ma H	The ASK1 gene regulates development and interacts with the UFO gene to control floral organ identity in Arabidopsis	Dev Genet. 1999 Sep;25(3):209-23	10528262
Zhu Y, Weng M, Yang Y, Zhang C, Li Z, Shen WH, Dong A	Arabidopsis homologues of the histone chaperone ASF1 are crucial for chromatin replication and cell proliferation in plant development	Plant J. 2011 May;66(3):443-55.	21251110
